# Supplementary material for: Population, demographic and socioeconomic characteristics associated with state preemption laws in the United States, 2009–2018
Source: PLoS One. 2025 Apr 4;20(4):e0321184. doi: 10.1371/journal.pone.0321184 (PMC11970670; doi:10.1371/journal.pone.0321184)
Supplement: S1 File — (XLSX) [file pone.0321184.s005.xlsx]

## Sheet: Variable Descriptions
Variable Name	Variable Description	Value Labels	Data Source
State	Name of U.S. State
YR	Year
PopSize	Total State Population		American Community Survey, July 1 estimated resident population
PercUnder18	% of State Population Under Age 18		American Community Survey, July 1 estimated resident population
Perc18to64	% of State Population Ages 18 to 64		American Community Survey, July 1 estimated resident population
Perc65plus	% of State Population Ages 65 or older		American Community Survey, July 1 estimated resident population
PercAIAN	% of State Population Identifying as Non-Hispanic American Indian/Alaska Native		American Community Survey, July 1 estimated resident population
PercAPI	% of State Population Identifying as Non-Hispanic Asian/Pacific Islander		American Community Survey, July 1 estimated resident population
PercBlack	% of State Population Identifying as Non-Hispanic Black		American Community Survey, July 1 estimated resident population
PercWhite	% of State Population Identifying as Non-Hispanic White		American Community Survey, July 1 estimated resident population
PercHisp	% of State Population Identifying as Hispanic		American Community Survey, July 1 estimated resident population
PerCapInc	Per Capita Personal Income, Not Seasonally Adjusted		Bureau of Economic Analysis
MedInc	Annual Real Median Household Income in 2018 CPI-U-RS Adjusted Dollars		U.S. Census Bureau
PercPov	% of State Population in Poverty in the last 12 months		American Community Survey
PercUnemp	Annual Average Unemployement Rate		Current Population Survey
RepControl	Govorner and Legislature Controlled by the Republican Party	1=yes, 0= no	National Conference of State Legislators; Shor-McCarty Ideology Data for Nebraska
DemControl	Govorner and Legislature Controlled by the Democratic Party	1=yes, 0= no	National Conference of State Legislators; Shor-McCarty Ideology Data for Nebraska
SplitControl	Governor and Legislature Controlled by Different Political Partiies	1=yes, 0= no	National Conference of State Legislators; Shor-McCarty Ideology Data for Nebraska
Vote_CPS	% Voting in the Last Election		Current Population Survey
Vote_HightOff	% of Votes Cast for the Highest Office		U.S. Elections Project
PercSNAP	% of State Population Participating in the Supplemental Nutrition Assistance Program		United States Department of Agriculture, Food and Nutrition Services
PercTANF	% of State Population Participating in Temporary Assistance for Needy Families (monthly average)		United States Health and Human Services Office of Administration for Children and Families
PercUninsure	% of Non-Instutitionalized Civilian Population Without Insurance		American Community Survey
PercObese	Crude Prevalence of Adults with BMIs ≥ 30		Behavioral Risk Factor Surveillance System
PercSmoke	Crude Prevalence of Adult Smoking		Behavioral Risk Factor Surveillance System
PercFlu	% of Individuals > 6 Months Receiving a Flu Vaccine		Centers for Disease Control and Prevention FluVax View
LungCancer	Age-Adjusted Lung & Bronchus Cancer Deaths per 100,000 People		U.S. Cancer Statistics
Firearm	Age-Adjusted Firearm-Related Deaths per 100,000 People		National Center for Health Statistics Vital Statistics Cooperative Program
Homicide	Age-Adjusted Homicide Deaths per 100,000 People		National Center for Health Statistics Vital Statistics Cooperative Program
Suicide	Age-Adjusted Suicide Deaths per 100,000 People		National Center for Health Statistics Vital Statistics Cooperative Program
Sick_Law	Presence of a state law requiring paid sick days/leave	1=yes, 0= no	Original legal research
SickPre	Presence of Ceiling Preemption of Local Paid Sick Leave Policies	1=yes, 0= no	Original legal research
FoodPre	Presence of Ceiling Preemption of Local Food & Nutrition Policies	1=yes, 0= no	Original legal research
TobPre	Presence of Ceiling Preemption of Local Tobacco Control Policies	1=yes, 0= no	Original legal research
FirearmPre	Presence of Ceiling Preemption of Local Firearm Safety Policies	1=yes, 0= no	Original legal research

## Sheet: Data
State	YR	PopSize	PercUnder18	Perc18to64	Perc65plus	PercAIAN	PercAPI	PercBlack	PercWhite	PercHisp	PerCapInc	MedInc	PercPov	PercUnemp	RepControl	DemControl	SplitControl	Vote_CPS	Vote_HighOff	PercSNAP	PercTANF	PercUninsure	PercObese	PercSmoke	PercFlu	LungCancer	Firearm	Homicide	Suicide	Sick_Law	SickPre	FoodPre	TobPre	FirearmPre
Alabama	2009	4757938	23.8379	62.5209	13.6412	0.588721	1.2149	26.4285	68.0579	3.70997	32608	46905	17.5	11	0	0	1	62.4	60.8	14.2738	0.945723	13.8	31.6	22.5	39.8	61.4	17.2	8.9	13.7	0	0	0	1	1
Alabama	2010	4785437	23.6224	62.5682	13.8095	0.594157	1.25295	26.4781	67.7841	3.89072	33752	47244	19	10.5	0	0	1	44.1	43	16.8239	1.11773	14.6	33	21.9	42.4	59.7	16.2	8.3	14	0	0	0	1	1
Alabama	2011	4799069	23.4176	62.5793	14.0031	0.596241	1.29356	26.5386	67.6168	3.95479	34995	47654	19	9.6	1	0	0	44.1	43	19.178	1.16633	14.3	32	24.3	41.6	56.9	16	8.3	13.2	0	0	1	1	1
Alabama	2012	4815588	23.1893	62.316	14.4947	0.598369	1.36598	26.6414	67.4351	3.95912	35884	47624	19	8	1	0	0	61.9	58.6	18.902	1.05265	13.3	33	23.8	45.7	54.2	17.1	8.7	14.7	0	0	1	1	1
Alabama	2013	4830081	22.9791	62.1229	14.8981	0.600445	1.41534	26.7539	67.2318	3.9985	36110	51092	18.7	7.2	1	0	0	61.9	58.6	18.9505	0.955693	13.6	32.4	21.5	48.3	54.8	17.6	8.9	14.4	0	0	1	1	1
Alabama	2014	4841799	22.8375	61.8415	15.3211	0.605415	1.45578	26.8318	67.0656	4.04135	37271	44888	19.3	6.8	1	0	0	42.5	32.9	18.631	0.795915	12.1	33.5	21.1	45.8	52.7	16.9	8.1	14.5	0	1	1	1	1
Alabama	2015	4852347	22.7227	61.5721	15.7052	0.609128	1.50084	26.9231	66.8517	4.1152	38650	47175	18.5	6.1	1	0	0	42.5	32.9	18.3289	0.62004	10.1	35.6	21.4	43.9	49.1	19.6	10.2	14.9	0	1	1	1	1
Alabama	2016	4863525	22.606	61.2802	16.1138	0.609907	1.54931	26.9643	66.6536	4.22286	39234	49412	17.1	5.8	1	0	0	57.383	58.8282	17.4936	0.505967	9.1	35.7	21.5	43.9	49.1	21.5	11.8	15.7	0	1	1	1	1
Alabama	2017	4874486	22.4848	61.0051	16.5101	0.612495	1.58774	26.999	66.4842	4.31656	40473	52105	16.9	4.4	1	0	0	57.383	58.8282	16.5009	0.438277	9.4	36.3	20.9	42.4	46.6	22.9	12.9	16.6	0	1	1	1	1
Alabama	2018	4887681	22.3389	60.7522	16.9089	0.616652	1.6108	27.0161	66.3128	4.44364	42240	49936	16.8	3.9	1	0	0	50.7	46.8999	15.686	0.376903	10	36.2	19.2	48.3	45.6	21.8	12.2	16.5	0	1	1	1	1
Alaska	2009	698895	26.6637	65.7702	7.56609	16.3411	6.76139	3.94065	67.4865	5.47035	47069	72275	9	7.7	0	0	1	65	68	9.21238	1.22382	21.1	25.4	20.6	38.1	56.5	14.9	3.9	20	0	0	0	0	1
Alaska	2010	713910	26.3332	65.8835	7.78333	16.192	6.94261	4.01129	67.2495	5.60463	49437	66767	9.9	7.9	0	0	1	50.7	51.9	10.708	1.29588	19.9	25.2	20.4	37	49.8	20.4	6.1	22.8	0	0	0	0	1
Alaska	2011	722128	26.1145	65.8267	8.05882	16.1689	7.11037	4.08681	66.8016	5.83235	52384	64260	10.5	7.6	0	0	1	50.7	51.9	11.9154	1.412	20.1	27.4	22.9	34.7	50.4	17.5	4.8	20	0	0	0	0	1
Alaska	2012	730443	25.7924	65.6634	8.54413	16.0931	7.30721	4.19513	66.222	6.18255	53624	69739	10.1	7.1	0	0	1	58.4	58.7	12.4989	1.38942	20.5	25.7	20.5	39.7	51.3	17.8	5	23	0	0	0	0	1
Alaska	2013	737068	25.5538	65.4712	8.97502	16.0726	7.54015	4.26026	65.6702	6.4568	52722	78249	9.3	7	1	0	0	58.4	58.7	12.3956	1.28394	18.5	28.4	22.6	41.7	47.4	19.8	5.6	23.2	0	0	0	0	1
Alaska	2014	736283	25.3731	65.1341	9.49282	16.1537	7.65412	4.25312	65.2638	6.67529	55835	71804	11.2	6.9	1	0	0	50.7	54.2	11.8822	1.25959	17.2	29.7	19.9	44	40.2	19.2	4.7	22.1	0	0	0	0	1
Alaska	2015	737498	25.2399	64.7346	10.0255	16.1926	7.81765	4.24286	64.9097	6.83717	57586	79611	10.3	6.5	0	0	1	50.7	54.2	10.9995	1.13018	14.9	29.8	19.1	37.9	42.1	23.4	8	26.9	0	0	0	0	1
Alaska	2016	741456	25.2006	64.2576	10.5418	16.1703	8.04485	4.31381	64.4618	7.00918	56020	79237	9.9	6.9	0	0	1	61.3313	60.9567	11.1033	1.11914	14	31.4	19	39.1	38.7	23.3	7.3	25.8	0	0	0	0	1
Alaska	2017	739700	25.0656	63.7683	11.1661	16.2301	8.31918	4.3642	63.9062	7.18034	56800	79888	11.1	6.9	0	0	1	61.3313	60.9567	12.0471	1.15109	13.7	34.2	21	40.2	31.3	24.5	10.6	27	0	0	0	0	1
Alaska	2018	735139	24.8519	63.3014	11.8467	16.3615	8.364	4.39318	63.6519	7.22938	59605	68734	10.9	6.5	0	0	1	52.8	54.458	12.514	0.983896	12.6	29.5	19.1	44.1	31.9	21	7.5	24.6	0	0	0	0	1
Arizona	2009	6343154	25.6551	60.7799	13.565	4.23835	3.05162	4.15003	59.1295	29.4305	33418	53662	16.5	9.9	1	0	0	59.9	56.7	12.8325	1.30467	17.3	25.9	16.1	41.2	40	13.5	6.2	16.7	0	0	0	0	1
Arizona	2010	6407172	25.383	60.7405	13.8765	4.21514	3.12061	4.22066	58.7357	29.7079	33638	54127	17.4	10.4	1	0	0	48.8	41	15.8911	0.941109	16.9	25.2	15	41.9	38.7	14.6	6.7	17	0	0	0	0	1
Arizona	2011	6472643	24.9659	60.8258	14.2083	4.22776	3.23131	4.2929	58.3347	29.9133	34973	54403	19	9.5	1	0	0	48.8	41	16.4943	0.617016	17.2	25.1	19.3	38.2	36.7	14.7	6.4	17.8	0	0	1	0	1
Arizona	2012	6554978	24.6642	60.5428	14.793	4.23413	3.33133	4.38156	57.93	30.123	36132	51546	18.7	8.3	1	0	0	55.9	52.6	17.1469	0.614225	17.6	26	17.1	38.3	37.1	14.1	6.2	17.3	0	0	1	0	1
Arizona	2013	6632764	24.3946	60.325	15.2804	4.23967	3.44588	4.46049	57.4977	30.3562	36615	56805	18.6	7.7	1	0	0	55.9	52.6	16.7518	0.532356	17.1	26.8	16.3	38.5	35.6	14.1	6	17.5	0	1	1	0	1
Arizona	2014	6730413	24.1252	60.1261	15.7487	4.23285	3.55962	4.54348	57.0758	30.5883	38246	52294	18.2	6.8	1	0	0	40.6	33.4	15.5163	0.418693	13.6	28.9	16.5	41.6	33.4	13.5	5	18	0	1	1	0	1
Arizona	2015	6829676	23.8464	59.9305	16.2231	4.20652	3.63976	4.64666	56.6402	30.8668	39699	55378	17.4	6.1	1	0	0	40.6	33.4	14.6332	0.344403	10.8	28.4	14	41.5	34.8	13.8	5.5	18.2	0	1	1	0	1
Arizona	2016	6941072	23.5586	59.7787	16.6627	4.18293	3.74833	4.7598	56.2188	31.0902	40697	59750	16.4	5.4	1	0	0	60.3972	54.947	13.8322	0.284137	10	29	14.7	41.8	30.7	15.2	6.3	17.7	1	1	1	0	1
Arizona	2017	7044008	23.2419	59.6302	17.1278	4.16212	3.80915	4.84581	55.8403	31.3426	42534	61155	14.9	4.9	1	0	0	60.3972	54.947	13.0427	0.249954	10.1	29.5	15.6	38.9	30.3	15.8	6.6	18.2	1	0	1	0	1
Arizona	2018	7158024	22.8778	59.573	17.5491	4.14077	3.84405	4.94096	55.5173	31.557	44414	62283	14	4.7	1	0	0	58.9	46.9156	11.8152	0.208685	10.6	29.5	14	45.6	27.9	15.3	6.1	19.2	1	0	1	0	1
Arkansas	2009	2896843	24.4365	61.252	14.3115	0.773187	1.4608	15.7227	75.8628	6.18049	31153	42867	18.8	7.8	0	1	0	53.8	52.5	14.1931	0.671536	17	31.5	21.5	52.1	64.7	16.2	7.8	14.5	0	0	0	1	1
Arkansas	2010	2921964	24.3543	61.2188	14.4269	0.773795	1.5327	15.7593	75.5179	6.4163	31927	44536	18.8	8.2	0	1	0	40.7	37.5	15.9686	0.659097	17.5	30.9	22.9	44.2	62.6	14.4	6.6	15.5	0	0	0	1	1
Arkansas	2011	2940667	24.1997	61.2606	14.5397	0.780231	1.61848	15.7705	75.2475	6.5833	33860	46213	19.5	8.3	0	1	0	40.7	37.5	16.5422	0.617689	17.1	30.9	27	46.6	61.2	16.1	7.4	16	0	0	0	1	1
Arkansas	2012	2952164	24.0887	60.9298	14.9814	0.795688	1.71383	15.7768	74.969	6.74461	36239	42752	19.8	7.6	0	1	0	53.3	50.7	17.0087	0.571465	16.4	34.5	25	47	60.7	16.6	8.5	16.3	0	0	0	1	1
Arkansas	2013	2959400	23.9562	60.7212	15.3226	0.799013	1.75661	15.826	74.7266	6.8918	36237	42515	19.7	7.2	0	0	1	53.3	50.7	17.0515	0.512446	16	34.6	25.9	49.7	60.5	16.8	7.5	17.3	0	0	0	1	1
Arkansas	2014	2967392	23.8277	60.4847	15.6877	0.808589	1.81294	15.8626	74.4931	7.0228	38264	47695	18.9	6	0	0	1	38.8	40.1	16.579	0.433973	11.8	35.9	24.7	50.5	56.1	16.6	7.7	17.3	0	0	0	1	1
Arkansas	2015	2978048	23.7208	60.2848	15.9944	0.816709	1.87764	15.9163	74.2153	7.1741	39348	45362	19.1	5	1	0	0	38.8	40.1	15.7453	0.341734	9.5	34.5	24.9	45.4	57.2	16.9	7.4	19.1	0	0	0	1	1
Arkansas	2016	2989918	23.6102	60.0912	16.2986	0.827247	1.9635	15.9579	73.9138	7.33759	40155	48037	17.2	4	1	0	0	58.6683	52.831	14.2502	0.267861	7.9	35.7	23.6	46.2	53.1	17.8	8.7	18.2	0	0	0	1	1
Arkansas	2017	3001345	23.5018	59.8916	16.6066	0.838624	2.02419	15.9597	73.6447	7.53279	41543	50964	16.4	3.7	1	0	0	58.6683	52.831	12.9396	0.23369	7.9	35	22.3	41.7	50.9	20.3	9.8	20.8	0	1	0	1	1
Arkansas	2018	3009733	23.3477	59.6865	16.9658	0.85167	2.04606	15.9702	73.4346	7.69749	43292	49781	17.2	3.6	1	0	0	42.6	40.9658	12.3749	0.206466	8.2	37.1	22.7	48.8	47.3	18.9	9.1	18.3	0	1	0	1	1
California	2009	36961229	25.1466	63.5862	11.2672	0.565809	13.7918	6.37335	42.0412	37.2278	42044	65858	14.2	11.2	0	0	1	63.4	60.9	7.22471	3.62579	18	25.5	12.9	36.9	37.9	8.2	5.6	10.2	0	0	1	1	1
California	2010	37319502	24.8677	63.6817	11.4506	0.558084	13.9458	6.33829	41.4762	37.6817	43636	62652	15.8	12.2	0	0	1	47.1	44	8.6779	3.85159	18.5	24.7	12.1	38.9	36.4	7.7	5.1	10.3	0	0	1	1	1
California	2011	37638369	24.5617	63.7702	11.6681	0.553836	14.134	6.31473	41.0681	37.9294	46175	59713	16.6	11.7	0	1	0	47.1	44	9.75861	3.88667	18.1	23.8	13.7	40.5	34.9	7.8	5	10.4	0	0	0	1	1
California	2012	37948800	24.2262	63.6775	12.0964	0.550974	14.3203	6.29124	40.7169	38.1206	48813	62477	17	10.4	0	1	0	57.5	55.1	10.4462	3.64995	17.9	25	12.6	44.2	33.4	7.9	5.2	10	0	0	0	1	1
California	2013	38260787	23.9342	63.6034	12.4624	0.546735	14.5463	6.26029	40.3442	38.3024	49303	65640	16.8	8.9	0	1	0	57.5	55.1	10.8702	3.50533	17.2	24.1	12.5	#NULL!	32.3	7.7	4.9	10.2	0	0	0	1	1
California	2014	38596972	23.6655	63.5076	12.8269	0.542309	14.7852	6.24313	39.9654	38.4639	52363	64221	16.4	7.5	0	1	0	36.6	29.9	11.2694	3.25597	12.4	24.7	12.9	44.2	30.9	7.4	4.6	10.5	0	0	0	1	1
California	2015	38918045	23.4252	63.3712	13.2036	0.53811	15.0594	6.22017	39.5611	38.6212	55808	67448	15.3	6.2	0	1	0	36.6	29.9	11.3515	2.81222	8.6	24.2	11.7	43.7	30.2	7.7	5	10.3	1	0	0	1	1
California	2016	39167117	23.201	63.2352	13.5638	0.533769	15.3047	6.20016	39.1386	38.8227	57801	69729	14.3	5.5	0	1	0	57.9196	56.4895	11.0808	2.43834	7.3	25	11	48	28	7.9	5.3	10.5	1	0	0	1	1
California	2017	39358497	22.9844	63.0862	13.9294	0.531141	15.5412	6.19155	38.7246	39.0115	60219	71745	13.3	4.8	0	1	0	57.9196	56.4895	10.4477	2.17927	7.2	25.1	11.3	40	26.8	7.9	5.1	10.5	1	0	0	1	1
California	2018	39461588	22.7354	62.9249	14.3397	0.526915	15.7394	6.1915	38.3322	39.2099	63711	70489	12.8	4.3	0	1	0	51.9	48.344	10.0086	1.94398	7.2	25.8	11.2	47.4	25	7.5	4.8	10.9	1	0	1	1	1
Colorado	2009	4972195	24.4804	64.7722	10.7474	0.753651	3.0719	4.23821	71.5128	20.4234	39982	65618	12.9	7.3	0	1	0	68.4	71	6.4181	0.494277	15.8	19	17.1	45	36.4	11.6	3.9	18.7	0	0	0	1	1
Colorado	2010	5047349	24.314	64.7018	10.9842	0.746927	3.14529	4.28651	71.1253	20.696	40689	69520	13.4	8.7	0	1	0	52.6	50.6	8.01764	0.580731	15.9	21.4	16	45.2	35.1	10.8	3.4	16.8	0	0	0	1	1
Colorado	2011	5121108	24.0682	64.6999	11.2319	0.749857	3.21641	4.31979	70.8271	20.8869	43575	65601	13.5	8.4	0	0	1	52.6	50.6	8.84775	0.627014	15.1	20.7	18.3	44.3	33	10.9	3.7	17.5	0	0	0	1	1
Colorado	2012	5192647	23.8034	64.4261	11.7705	0.749001	3.29597	4.37164	70.6214	20.962	45669	62735	13.7	7.9	0	0	1	70.4	69.9	9.4678	0.713297	14.7	20.5	17.7	48.3	31.8	12.6	3.9	19.7	0	0	0	1	1
Colorado	2013	5269035	23.5414	64.2429	12.2157	0.752548	3.36993	4.4292	70.4063	21.0421	47311	73325	13	6.9	0	1	0	70.4	69.9	9.63998	0.78596	14.1	21.3	17.7	51.8	30.1	11.5	3.5	18.6	0	0	0	1	1
Colorado	2014	5350101	23.3145	64.0566	12.6289	0.753238	3.44775	4.49354	70.1591	21.1464	50711	64702	12	5	0	1	0	59.3	53.7	9.44224	0.84685	10.3	21.3	15.7	49	29.3	12.2	3.3	19.9	0	0	0	1	1
Colorado	2015	5450623	23.0677	63.9504	12.9819	0.758702	3.55	4.54113	69.9004	21.2498	52147	70585	11.5	3.9	0	0	1	59.3	53.7	9.08398	0.812762	8.1	20.2	15.7	49.1	27.9	12.6	3.7	19.5	0	0	0	1	1
Colorado	2016	5539215	22.8006	63.8524	13.347	0.760866	3.62707	4.58321	69.6755	21.3533	52278	73841	11	3.3	0	0	1	69.4888	69.9538	8.58769	0.786367	7.5	22.3	15.6	49.9	27.9	14.3	4.3	20.5	0	0	0	1	1
Colorado	2017	5611885	22.5076	63.727	13.7654	0.763736	3.69724	4.61013	69.4254	21.5035	55374	76812	10.3	2.8	0	0	1	69.4888	69.9538	8.18348	0.753468	7.5	22.6	14.6	45.2	24.8	13.4	4.6	20.3	0	0	0	1	1
Colorado	2018	5691287	22.2051	63.6101	14.1848	0.769228	3.77806	4.65315	69.1217	21.6778	58500	73034	9.6	3.2	0	0	1	58.1	59.9661	7.90373	0.635085	7.5	23	14.5	51.6	23.1	15.2	4.7	21.9	0	0	0	1	1
Connecticut	2009	3561807	23.0456	62.9035	14.0509	0.254955	3.93809	9.96382	72.7743	13.0688	59973	76085	9.4	7.9	0	0	1	67.2	66.6	7.24815	0.944151	8.8	21	15.4	44.6	43.1	4.9	3.4	8.5	0	0	0	1	0
Connecticut	2010	3579114	22.7533	63.0332	14.2136	0.251794	4.05357	10.0302	72.1846	13.4798	62090	76174	10.1	9.1	0	0	1	49.3	45.9	9.3896	0.948955	9.1	23	13.2	47.5	44.2	5.9	4.2	9.4	0	0	0	1	0
Connecticut	2011	3588283	22.423	63.1632	14.4138	0.255833	4.17818	10.1071	71.6074	13.8514	63799	73194	10.9	8.8	0	1	0	49.3	45.9	10.5532	0.888013	8.8	24.5	17.1	46.4	40.5	5.8	4.1	9.8	0	0	0	1	0
Connecticut	2012	3594547	22.1029	62.9899	14.9072	0.260311	4.31871	10.2003	70.9948	14.2259	64914	70396	10.7	8.3	0	1	0	62.7	61.3	11.2244	0.827114	9.1	25.6	16	46.5	37.4	6.4	4.4	9.9	1	0	0	1	0
Connecticut	2013	3594841	21.7665	62.9312	15.3023	0.26424	4.38439	10.3175	70.449	14.5849	63555	74814	10.7	7.8	0	1	0	62.7	61.3	11.8314	0.803907	9.4	25	15.5	51.8	37.5	4.4	2.9	8.7	1	0	0	1	0
Connecticut	2014	3594524	21.4968	62.8402	15.663	0.267268	4.54692	10.4048	69.851	14.93	66490	74492	10.8	6.6	0	1	0	46.7	42.3	12.2007	0.795087	6.9	26.3	15.4	52.8	36.4	5	2.9	9.8	1	0	0	1	0
Connecticut	2015	3587122	21.237	62.7368	16.0262	0.268934	4.68434	10.5168	69.2607	15.2692	68295	77255	10.5	5.7	0	1	0	46.7	42.3	12.3264	0.707824	6	25.3	13.5	52.6	34.3	5.3	3.6	9.9	1	0	0	1	0
Connecticut	2016	3578141	21.0124	62.5826	16.405	0.268324	4.78103	10.6248	68.6894	15.6365	69752	79446	9.8	5.1	0	1	0	63.8701	63.6884	12.0621	0.597452	4.9	26	13.4	52.7	33.7	4.6	2.7	10.1	1	0	0	1	0
Connecticut	2017	3573297	20.8027	62.4082	16.7891	0.267792	4.87427	10.7317	68.0852	16.0411	72224	76115	9.6	4.7	0	0	1	63.8701	63.6884	11.4836	0.649577	5.5	26.9	12.7	46.3	31.7	5.1	3.2	10.5	1	0	0	1	0
Connecticut	2018	3571520	20.5982	62.1937	17.2082	0.268065	4.96884	10.8323	67.4161	16.5147	76481	72812	10.4	4.1	0	0	1	54	54.1675	10.8449	0.642945	5.3	27.4	12.2	56.8	30	4.9	2.8	10.6	1	0	0	1	0
Delaware	2009	891730	23.125	62.6609	14.2141	0.358853	3.36088	21.604	66.735	7.9413	40690	61141	10.8	8.3	0	1	0	67.3	65.6	10.1973	1.47249	10.2	27.6	18.3	44.4	51.5	8.8	5.2	11.7	0	0	1	1	1
Delaware	2010	899593	22.8458	62.6921	14.4621	0.366388	3.41977	21.7592	66.2585	8.19615	40825	63727	11.8	8.4	0	1	0	51	47.5	12.5071	1.71158	9.7	28.7	17.3	46.6	57.8	9.9	7	11.3	0	0	1	1	1
Delaware	2011	907381	22.57	62.6893	14.7407	0.364676	3.53347	21.9045	65.8275	8.36991	43891	61160	11.9	7.5	0	1	0	51	47.5	14.8699	1.70775	9.4	28.8	21.8	46.1	52.2	8.2	5.4	11	0	0	1	1	1
Delaware	2012	915179	22.3092	62.3086	15.3822	0.361678	3.6206	22.002	65.5076	8.50806	44077	53659	12	7.2	0	1	0	67.3	62.3	16.1998	1.615	8.8	26.9	19.7	51.3	52.3	10.5	6.9	13.2	0	0	1	1	1
Delaware	2013	923576	22.0181	62.0143	15.9676	0.364345	3.79471	22.1126	65.1234	8.60492	44338	58402	12.4	6.7	0	1	0	67.3	62.3	16.5809	1.50325	9.1	31.1	19.6	50	47.7	10.3	5.8	12.5	0	0	1	1	1
Delaware	2014	932487	21.8182	61.6723	16.5095	0.363329	3.90472	22.2482	64.7554	8.72827	45993	61073	12.5	5.7	0	1	0	45.2	34.3	16.1109	1.40279	7.8	30.7	19.9	53.3	46	11.1	6.6	13.2	0	0	1	1	1
Delaware	2015	941252	21.649	61.322	17.0289	0.357609	4.04833	22.4096	64.3227	8.86171	47969	61216	12.4	4.9	0	1	0	45.2	34.3	15.9341	1.34451	5.9	29.7	17.4	50.5	46.6	12.1	7.5	12.6	0	0	1	1	1
Delaware	2016	948921	21.4695	60.9329	17.5976	0.357459	4.11857	22.5798	63.9343	9.00992	48520	60740	11.7	4.5	0	1	0	62.2981	64.1609	15.5502	1.24835	5.7	30.7	17.7	51.2	44	11	7	11.5	0	0	1	1	1
Delaware	2017	956823	21.306	60.5037	18.1903	0.35921	4.15542	22.7367	63.5126	9.23609	50364	66545	13.6	4.5	0	1	0	62.2981	64.1609	15.343	1.14714	#NULL!	31.8	17	47.6	41.3	11.7	6.9	11.6	0	0	1	1	1
Delaware	2018	965479	21.0996	60.1222	18.7782	0.361686	4.2263	22.8981	63.0737	9.44029	52599	65012	12.5	3.8	0	1	0	51.8	50.7988	14.5314	1.0719	5.7	33.5	16.5	50.7	38.9	11.6	6.8	11.4	0	0	1	1	1
Florida	2009	18652644	21.4301	61.3835	17.1864	0.290447	2.66013	15.6395	59.2988	22.1111	36611	53535	14.9	10.4	1	0	0	63.8	66.1	10.4669	0.551888	20.9	26.5	17.1	35.3	47.8	12	6.4	14.4	0	0	0	1	1
Florida	2010	18845537	21.212	61.3928	17.3952	0.288334	2.71205	15.7244	58.7132	22.562	38475	50860	16.5	11.1	1	0	0	43.9	41.7	13.8133	0.559591	21.3	27.2	17.1	36.5	47	11.5	6.2	13.7	0	0	0	1	1
Florida	2011	19053237	20.9893	61.3788	17.6319	0.289321	2.76591	15.8678	58.108	22.969	40131	50468	17	10	1	0	0	43.9	41.7	16.1373	0.4929	20.9	26.6	19.3	36.9	45	12	6.3	13.9	0	0	0	1	1
Florida	2012	19297822	20.7679	61.0589	18.1732	0.290287	2.81698	15.9694	57.5732	23.3501	41115	50480	17.1	8.5	1	0	0	60.8	62.8	17.3754	0.486968	20.1	25.2	17.7	34.1	44.3	12.2	6.5	14.3	0	0	1	1	1
Florida	2013	19545621	20.5773	60.821	18.6017	0.288336	2.86691	16.0276	57.0219	23.7953	40696	52400	17	7.2	1	0	0	60.8	62.8	18.1958	0.47822	20	26.4	16.8	37.5	42.7	11.9	6.2	13.8	0	1	1	1	1
Florida	2014	19845911	20.4224	60.5785	18.9991	0.28885	2.91651	16.0655	56.5244	24.2048	43140	48988	16.5	6.3	1	0	0	44.8	42.8	17.7685	0.433085	16.6	26.2	17.7	39.2	40.9	11.5	6.2	13.9	0	1	1	1	1
Florida	2015	20209042	20.2972	60.3423	19.3605	0.288505	2.96688	16.063	56.035	24.6466	45321	51750	15.7	5.5	1	0	0	44.8	42.8	18.0918	0.410188	13.3	26.8	15.8	39.5	40.2	12	6.3	14.4	0	1	1	1	1
Florida	2016	20613477	20.1778	60.1078	19.7144	0.287089	3.02717	16.0431	55.5145	25.1282	45721	53551	14.7	4.8	1	0	0	59.4531	64.5161	16.7586	0.376949	12.5	27.4	15.5	43.3	36.4	12.6	6.8	14	0	1	1	1	1
Florida	2017	20963613	20.0438	59.8847	20.0715	0.28611	3.08393	16.0477	54.9733	25.6089	47899	54380	14	4.2	1	0	0	59.4531	64.5161	15.2003	0.347763	12.9	28.4	16.1	35.6	35.9	12.4	6.4	14	0	1	1	1	1
Florida	2018	21244317	19.8736	59.6469	20.4796	0.285079	3.1223	16.0384	54.4867	26.0675	50199	54644	13.6	3.6	1	0	0	52.6	53.6133	15.7572	0.312286	13	30.7	14.5	40.9	34.3	12.9	6.6	15.2	0	1	1	1	1
Georgia	2009	9620846	25.8374	63.6993	10.4633	0.254655	3.41852	30.6318	57.0637	8.63131	34042	50848	16.5	9.9	1	0	0	64.2	62.5	13.3676	0.39738	19.1	27.7	17.7	36.7	52	13.1	6.6	11.9	0	1	1	0	1
Georgia	2010	9711881	25.6353	63.6459	10.7189	0.25373	3.51961	30.7805	56.6212	8.82504	34521	50919	17.9	10.5	1	0	0	43.6	39.8	16.3828	0.38882	19.7	30.4	17.6	41.9	49.2	12.6	6.6	11.7	0	1	1	0	1
Georgia	2011	9802431	25.3624	63.6629	10.9747	0.254182	3.61208	30.9936	56.2406	8.89954	36577	51440	19.1	10.2	1	0	0	43.6	39.8	18.1592	0.376545	19.6	28	21.2	38.5	48.6	12.6	6.3	11.7	0	1	1	0	1
Georgia	2012	9901430	25.0876	63.411	11.5014	0.256306	3.73979	31.1297	55.9231	8.95111	37254	52726	19.2	9.2	1	0	0	61.9	59	19.3188	0.364299	18.4	29.1	20.4	41.1	49	12.8	6.5	11.7	0	1	1	0	1
Georgia	2013	9972479	24.8997	63.128	11.9723	0.25795	3.87124	31.3017	55.5682	9.00091	37552	50738	19	8.2	1	0	0	61.9	59	19.5357	0.340985	18.8	30.3	18.8	39.3	46.5	12.6	6.4	12	0	1	1	0	1
Georgia	2014	10067278	24.7151	62.8872	12.3977	0.258243	3.97812	31.4994	55.1788	9.08543	39802	52614	18.3	7.1	1	0	0	43.2	38.2	19.2971	0.283399	15.8	30.5	17.4	44.1	45.5	13.7	6.6	12.6	0	1	1	0	1
Georgia	2015	10178447	24.5388	62.6767	12.7845	0.258664	4.10229	31.6866	54.7272	9.2253	41692	53809	17	6	1	0	0	43.2	38.2	17.6896	0.25136	13.9	30.7	17.7	41.2	42.2	14.1	7.3	12.7	0	1	1	0	1
Georgia	2016	10301890	24.3498	62.5081	13.142	0.259477	4.25745	31.8582	54.2238	9.401	42705	56011	16	5.4	1	0	0	60.2429	59.12	16.8267	0.235488	12.9	31.4	17.9	42.8	40.7	15	7.9	13.3	0	1	1	0	1
Georgia	2017	10410330	24.1242	62.37	13.5058	0.259492	4.37516	32.0448	53.7668	9.55369	44548	59398	14.9	4.7	1	0	0	60.2429	59.12	15.6135	0.142913	13.4	31.6	17.5	38.7	39	15.4	7.9	13.6	0	1	1	0	1
Georgia	2018	10511131	23.8497	62.2646	13.8856	0.261247	4.46735	32.2233	53.3216	9.72655	46519	55821	14.3	3.9	1	0	0	55.9	53.9408	14.8077	0.196588	13.7	32.5	16.1	43.1	37.8	15.7	7.7	14.6	0	1	1	0	1
Hawaii	2009	1346717	22.484	63.3795	14.1365	0.260634	62.2224	2.15554	26.5174	8.8441	41352	65289	10.4	7.2	0	0	1	51.8	48.8	8.5095	1.65451	7	22.9	15.4	56	34.6	3.4	1.7	12.5	0	0	0	1	0
Hawaii	2010	1363963	22.2786	63.3057	14.4156	0.256092	62.145	2.17462	26.473	8.95127	41921	68719	10.7	6.9	0	0	1	43.1	39.9	10.1297	1.90162	7.9	23.1	14.5	51.2	34.1	3.2	1.7	15	0	0	0	1	0
Hawaii	2011	1379329	22.1769	63.0992	14.7238	0.257444	61.9271	2.28676	26.2883	9.24036	43532	66068	12	6.8	0	1	0	43.1	39.9	11.5741	1.97082	7.1	21.9	16.8	49.9	33	3.5	#NULL!	12.8	0	0	0	1	0
Hawaii	2012	1394804	22.0371	62.753	15.2098	0.257312	61.6505	2.37682	26.2022	9.51324	44778	61648	11.6	6	0	1	0	51.6	44.2	12.6772	2.02966	6.9	23.6	14.6	54.3	29	3.4	1.5	13.1	0	0	0	1	0
Hawaii	2013	1408243	21.9243	62.3767	15.699	0.252087	61.2864	2.42913	26.2419	9.79043	44961	69355	10.8	4.9	0	1	0	51.6	44.2	13.4458	1.86535	6.7	21.8	13.3	54.4	32	2.6	2.4	11.8	0	0	0	1	0
Hawaii	2014	1414538	21.7672	61.992	16.2407	0.254924	61.0487	2.48519	26.187	10.0242	47257	75619	11.4	4.4	0	1	0	41.8	36.2	13.7334	1.68767	5.3	22.1	14.1	52	31.6	2.6	2.2	13.8	0	0	0	1	0
Hawaii	2015	1422052	21.6709	61.5726	16.7564	0.255617	60.8507	2.55223	26.1228	10.2187	49495	68379	10.6	3.6	0	1	0	41.8	36.2	13.2833	1.4678	4	22.7	14.1	50.2	31.6	3.6	2.2	13.5	0	0	0	1	0
Hawaii	2016	1427559	21.5169	61.2264	17.2567	0.250988	60.7786	2.60977	25.9519	10.4088	51051	75480	9.3	3	0	1	0	47.2702	42.3491	12.3798	1.1999	3.5	23.8	13.1	49.2	29	4.5	2.8	12.1	0	0	0	1	0
Hawaii	2017	1424393	21.4239	60.7379	17.8381	0.245508	60.8186	2.63586	25.7741	10.5259	53138	75393	9.5	2.4	0	1	0	47.2702	42.3491	11.8679	0.98642	3.8	23.8	12.8	43.2	28.4	2.5	2.5	15.2	0	0	0	1	0
Hawaii	2018	1420593	21.311	60.2798	18.4092	0.249332	60.889	2.65495	25.585	10.6217	55414	80108	8.8	2.5	0	1	0	44	38.7141	11.5175	0.85696	4.1	24.9	13.4	50.2	26	4	3.1	11.9	0	0	0	1	0
Idaho	2009	1554439	27.4103	60.3845	12.2052	1.28394	1.48941	0.804535	85.4331	10.989	31186	54881	14.3	8.8	1	0	0	61.4	63.6	8.76476	0.155387	17.4	25.1	16.3	34	41.4	12.8	1.4	20.3	0	0	0	1	1
Idaho	2010	1570746	27.3266	60.1871	12.4864	1.28156	1.50387	0.802612	85.1437	11.2683	31957	54304	15.7	9	1	0	0	47.5	42.3	12.3529	0.171484	17.7	26.9	15.7	37.2	38.6	12.8	1.5	18.8	0	0	0	1	1
Idaho	2011	1583910	27.0726	60.1912	12.7363	1.28372	1.56038	0.841588	84.8705	11.4438	33514	53102	16.5	8.3	1	0	0	47.5	42.3	14.4345	0.181865	16.5	27.1	17.2	34.3	37.7	12.3	1.9	18.2	0	0	0	1	1
Idaho	2012	1595324	26.8178	59.8962	13.2861	1.27949	1.59522	0.855563	84.6358	11.6339	35190	52508	15.9	7.2	1	0	0	63.9	59.8	14.6073	0.179927	16.2	26.8	16.4	37.8	36.6	13	2.2	19	0	0	0	1	1
Idaho	2013	1611206	26.6106	59.6323	13.757	1.28239	1.61873	0.888837	84.3389	11.8712	36208	52330	15.6	6.1	1	0	0	63.9	59.8	14.0892	0.172738	16.2	29.6	17.2	37.9	36.4	14.1	2	19.2	0	0	0	1	1
Idaho	2014	1631112	26.4238	59.3872	14.189	1.28054	1.65844	0.919925	84.1159	12.0252	37905	56737	14.8	4.8	1	0	0	41.8	39.3	12.9838	0.172975	13.6	28.9	15.9	42.2	36.5	13.2	2.4	20	0	0	0	1	1
Idaho	2015	1651059	26.259	59.135	14.606	1.28378	1.72229	0.954478	83.8326	12.2069	39868	54716	15.1	4.1	1	0	0	41.8	39.3	11.924	0.164309	11	28.6	13.8	39.2	34.7	14.7	2	22.1	0	0	0	1	1
Idaho	2016	1682380	26.0185	58.9845	14.997	1.28651	1.79692	0.994484	83.5246	12.3975	40683	59189	14.4	3.8	1	0	0	62.0696	59.1627	11.0144	0.16763	10.1	27.4	14.5	39.5	30.9	14.6	1.9	21.4	0	0	0	1	1
Idaho	2017	1717715	25.7604	58.8586	15.381	1.27693	1.82848	1.02875	83.3161	12.5497	42123	60947	12.8	3.2	1	0	0	62.0696	59.1627	9.96969	0.163716	10.1	29.3	14.4	37	30.1	16.4	3	23.2	0	0	0	1	1
Idaho	2018	1750536	25.4116	58.7553	15.8331	1.27715	1.84378	1.05276	83.1327	12.6936	43994	58728	11.8	2.9	1	0	0	47.9	48.0023	9.0177	0.169996	11.1	28.4	14.7	43.6	30.5	16.6	2.3	23.9	0	0	0	1	1
Illinois	2009	12796778	24.525	63.0344	12.4407	0.196839	4.75122	14.7785	64.7183	15.5551	41042	62028	13.3	10.2	0	1	0	62.6	63.6	11.428	0.425263	13.3	27.4	18.6	38.1	50.3	8.2	6.9	9.1	0	0	0	1	0
Illinois	2010	12840503	24.3233	63.0915	12.5852	0.196791	4.8494	14.7477	64.3604	15.8457	42093	58549	13.8	10.4	0	1	0	45.5	42.4	12.8166	0.51564	13.8	28.7	16.9	39.8	49.9	8.2	6.1	9	0	0	0	1	0
Illinois	2011	12867454	24.0328	63.2071	12.7601	0.197335	5.00224	14.7187	64.0414	16.0403	44140	56658	15	9.7	0	1	0	45.5	42.4	13.9413	0.687715	13.1	27.1	20.9	37.3	48.5	8.6	6.3	9.3	0	0	0	1	0
Illinois	2012	12882510	23.7483	63.0382	13.2136	0.198509	5.16108	14.6999	63.7312	16.2093	46050	56690	14.7	9	0	1	0	61.5	58.9	14.5136	0.673714	12.8	28.1	18.6	43.1	47.8	9.1	6.5	9.8	0	0	0	1	0
Illinois	2013	12895129	23.4566	62.9617	13.5817	0.199052	5.32836	14.6867	63.4242	16.3616	47124	58236	14.7	9	0	1	0	61.5	58.9	15.8203	0.354594	12.7	29.4	18	43.4	45.8	8.6	6.2	9.9	0	0	0	1	1
Illinois	2014	12884493	23.2245	62.8112	13.9643	0.199612	5.46799	14.6751	63.1167	16.5407	49461	58306	14.4	7.1	0	1	0	41.7	40.2	15.6413	0.342932	9.7	29.3	16.5	41.9	45.7	9	6.2	10.5	0	0	0	1	1
Illinois	2015	12858913	23.0337	62.6249	14.3413	0.199752	5.60756	14.665	62.7989	16.7288	51541	64032	13.6	6	0	0	1	41.7	40.2	15.8824	0.314497	7.1	30.8	15.1	42.9	43.1	9.5	6.9	10.3	0	0	0	1	1
Illinois	2016	12820527	22.8526	62.3836	14.7638	0.201006	5.72067	14.6401	62.5087	16.9296	52299	64235	13	5.8	0	0	1	63.7596	62.2076	14.9323	0.259313	6.5	31.6	15.8	41.8	41.5	11.7	9.2	10.7	0	0	0	1	1
Illinois	2017	12778828	22.6623	62.1521	15.1855	0.201325	5.85505	14.6086	62.2127	17.1224	53974	67577	12.6	4.9	0	0	1	63.7596	62.2076	14.7002	0.217787	6.8	31.1	15.5	39.9	39.1	12.1	9	11.2	0	0	0	1	1
Illinois	2018	12723071	22.4399	61.9107	15.6493	0.20198	5.96078	14.6079	61.9017	17.3277	56919	70145	12.1	4.3	0	0	1	53	50.7921	14.352	0.17468	7	31.8	15.5	45.4	36.6	10.9	8	11.3	0	0	0	1	1
Indiana	2009	6459325	24.9206	62.2182	12.8612	0.268728	1.69611	9.5149	82.6705	5.84979	34102	51980	14.4	10.3	0	0	1	60.5	59.1	10.9407	1.56236	14.3	30	23.1	41.5	59.4	11.3	5.4	12.8	0	0	0	1	0
Indiana	2010	6490432	24.7466	62.2454	13.008	0.265745	1.76466	9.6075	82.3309	6.03115	35454	53253	15.3	10.4	0	0	1	39.4	37.1	12.5323	1.32839	14.8	30.2	21.2	39.3	58.5	10.8	4.9	13.1	0	0	0	1	0
Indiana	2011	6516528	24.5288	62.3209	13.1503	0.267121	1.8671	9.67954	82.0483	6.1379	37650	49730	16	9.1	1	0	0	39.4	37.1	13.4667	0.886759	14.5	30.8	25.6	40	54.5	9.7	4.9	13.5	0	0	0	1	1
Indiana	2012	6537703	24.3169	62.0878	13.5953	0.268841	1.97909	9.74732	81.7568	6.24799	39333	50575	15.6	8.3	1	0	0	59.3	55.2	13.8994	0.486838	14.3	31.4	24	42.2	54.9	12.2	5.5	14.3	0	0	0	1	1
Indiana	2013	6568713	24.1451	61.9307	13.9242	0.272078	2.08001	9.82628	81.4432	6.37843	39646	53397	15.9	7.7	1	0	0	59.3	55.2	14.0973	0.361842	14	31.8	21.9	41.5	54.4	13	6.2	14.2	0	1	0	1	1
Indiana	2014	6593644	23.9935	61.7226	14.2839	0.273354	2.18022	9.89682	81.1538	6.49577	41098	51027	15.2	6	1	0	0	35.1	27.8	13.5388	0.296864	11.9	32.7	22.9	44.7	53.4	12.4	5.7	14.3	0	1	0	1	1
Indiana	2015	6608422	23.8815	61.4916	14.627	0.274771	2.27387	9.97412	80.864	6.61326	42626	55097	14.5	4.8	1	0	0	35.1	27.8	12.5861	0.260572	9.6	31.3	20.6	43.2	50.2	12.7	6	14.4	0	1	0	1	1
Indiana	2016	6634304	23.7537	61.2583	14.988	0.275718	2.39868	10.0658	80.4917	6.76809	43734	58697	14.1	4.4	1	0	0	58.2821	56.3916	11.1784	0.235126	8.1	32.5	21.1	43.6	49.2	15	7.6	15.4	0	1	0	1	1
Indiana	2017	6658078	23.6239	61.0236	15.3525	0.278128	2.48545	10.1586	80.149	6.92883	45239	60200	13.5	3.6	1	0	0	58.2821	56.3916	10.0928	0.208918	8.2	33.6	21.8	37	47.3	15.3	7.2	16.3	0	1	0	1	1
Indiana	2018	6695497	23.4579	60.8195	15.7226	0.281547	2.62003	10.2659	79.7284	7.10406	47124	59892	13.1	3.5	1	0	0	49.3	46.0166	9.21563	0.180384	8.3	34.1	21.1	47.9	44	14.7	7.4	16	0	1	0	1	1
Iowa	2009	3032870	23.9697	61.1887	14.8416	0.326193	1.83137	3.27235	89.7548	4.81527	37136	59507	11.8	6.4	0	1	0	70.2	69.4	9.73026	1.403	8.6	28.5	17.2	48.8	48.6	6.2	1.5	11.9	0	0	0	1	1
Iowa	2010	3050745	23.8704	61.2593	14.8703	0.320545	1.91629	3.38353	89.3565	5.02317	38105	56573	12.6	6	0	1	0	52.3	49.9	11.1548	1.49759	9.3	29.1	16.1	49.9	47.5	6.8	1.9	12.1	0	0	0	1	1
Iowa	2011	3066336	23.6858	61.4216	14.8926	0.321785	2.06501	3.46642	88.9862	5.16056	40948	56191	12.8	5.5	0	0	1	52.3	49.9	12.1923	1.42933	8.9	29	20.4	47.9	46.7	7.1	1.9	13.9	0	0	0	1	1
Iowa	2012	3076190	23.5602	61.1785	15.2612	0.320624	2.18585	3.54806	88.6587	5.2868	42905	58557	12.7	5	0	0	1	69.4	70.3	13.2648	1.31074	8.4	30.4	18.1	50.4	46.3	7	2.1	12.7	0	0	0	1	1
Iowa	2013	3092997	23.4843	61.0299	15.4858	0.325477	2.33806	3.70023	88.1926	5.44365	43474	64951	12.7	4.7	0	0	1	69.4	70.3	13.5902	1.18504	8.1	31.3	19.5	48.6	46.9	8	2.1	14.4	0	0	0	1	1
Iowa	2014	3109350	23.436	60.8168	15.7473	0.328139	2.48457	3.8582	87.7638	5.56531	44801	61379	12.2	4.2	0	0	1	52.9	49.8	13.124	1.01644	6.2	30.9	18.5	53.8	43	7.5	2.5	12.9	0	0	0	1	1
Iowa	2015	3120960	23.3851	60.5842	16.0307	0.331661	2.57623	4.00566	87.3724	5.71401	46232	64500	12.2	3.8	0	0	1	52.9	49.8	12.5354	0.888573	5	32.1	18.1	51.8	45.3	7.8	2.5	13.9	0	0	0	1	1
Iowa	2016	3131371	23.3394	60.2964	16.3642	0.335572	2.6727	4.15495	86.9695	5.86724	46437	61836	11.8	3.6	0	0	1	63.4365	68.4294	12.1578	0.814813	4.3	32	16.7	51.3	41.6	9.2	2.8	14.6	0	0	0	1	1
Iowa	2017	3141550	23.2882	60.0055	16.7063	0.33719	2.77806	4.32045	86.5505	6.01385	47490	65014	10.7	3.1	1	0	0	63.4365	68.4294	11.6469	0.733452	4.7	36.4	17.1	47.1	39.5	9	3.4	15	0	1	0	1	1
Iowa	2018	3148618	23.1633	59.7384	17.0983	0.342277	2.83664	4.43887	86.214	6.16823	50243	68718	11.2	2.6	1	0	0	59.6	57.6325	10.9701	0.634694	4.7	35.3	16.6	54.8	37.8	8.7	2.7	15.5	0	1	0	1	1
Kansas	2009	2832704	25.4824	61.3816	13.136	1.00812	2.56899	6.37483	79.8263	10.2218	39088	52463	13.4	6.9	0	0	1	63.3	62	7.74048	1.23977	13.2	28.8	17.8	41.9	51.4	10.8	4.6	13.6	0	0	0	1	1
Kansas	2010	2858190	25.4528	61.3549	13.1923	0.999164	2.63369	6.44128	79.3546	10.5713	39563	53155	13.6	7.1	0	0	1	47.2	41.7	9.43638	1.3383	13.9	30.1	17	46.2	47.9	10.5	3.8	13.9	0	0	0	1	1
Kansas	2011	2869225	25.3224	61.3898	13.2878	0.992986	2.73119	6.47527	79.0545	10.746	42716	51634	13.8	6.5	1	0	0	47.2	41.7	10.4085	1.29108	12.6	29.6	22	44.8	47.4	11.4	4.4	13.8	0	0	0	1	1
Kansas	2012	2885257	25.1754	61.1703	13.6542	0.989894	2.81576	6.53807	78.7176	10.9386	45120	54788	14	5.7	1	0	0	63.3	56.9	10.5613	0.89079	12.6	29.9	19.4	40.7	46.4	13.1	3.8	17.4	0	0	0	1	1
Kansas	2013	2893212	25.0324	60.9974	13.9703	0.991182	2.91769	6.56533	78.4069	11.1189	45962	51632	14	5.3	1	0	0	63.3	56.9	10.9561	0.667911	12.3	30	20	47	44.3	11.4	4.2	14.7	0	1	0	1	1
Kansas	2014	2900475	24.9044	60.8012	14.2943	0.984908	3.01516	6.5933	78.0783	11.3284	46881	56743	13.6	4.5	1	0	0	48.3	42.5	10.1175	0.560178	10.2	31.3	18.1	48	47.4	11.3	3.6	15.7	0	1	0	1	1
Kansas	2015	2909011	24.7741	60.621	14.6049	0.979027	3.16159	6.61936	77.7219	11.5181	47394	58152	13	4.2	1	0	0	48.3	42.5	9.41812	0.474113	9.1	34.2	17.7	44.4	44.5	11.4	4.7	16.3	0	1	0	1	1
Kansas	2016	2910844	24.6286	60.3829	14.9885	0.977208	3.27369	6.61011	77.4331	11.7059	47517	59446	12.1	4	1	0	0	61.2643	57.6625	8.72025	0.405593	8.7	31.2	17.2	43.9	39.2	13.4	5.3	17.9	0	1	1	1	1
Kansas	2017	2908718	24.4732	60.1263	15.4005	0.974484	3.30362	6.60016	77.234	11.8877	48902	58287	11.9	3.6	1	0	0	61.2643	57.6625	8.03713	0.299109	8.7	32.4	17.4	41.1	39.3	16	6.5	19.1	0	1	1	1	1
Kansas	2018	2911359	24.2325	59.9275	15.8399	0.976966	3.373	6.60485	76.976	12.0692	51474	63938	12	3.3	1	0	0	56.9	50.8377	7.46798	0.143933	8.8	34.4	17.3	50.7	38.2	14.8	5.9	19.3	0	1	1	1	1
Kentucky	2009	4317074	23.6667	63.1174	13.2158	0.215725	1.2357	8.11925	87.4939	2.93541	32157	50054	18.6	10.3	0	0	1	63.1	57.9	16.2554	1.38926	14.5	32.4	25.6	43.6	68.8	12.8	5	13.5	0	0	0	1	1
Kentucky	2010	4348181	23.5393	63.1126	13.348	0.212664	1.27665	8.21251	87.2124	3.08582	33141	47442	19	10.2	0	0	1	46.8	42.4	17.8952	1.42511	15.3	31.8	24.8	46.8	73.9	12.4	4.7	14.2	0	0	0	1	1
Kentucky	2011	4369821	23.3831	63.1084	13.5085	0.212732	1.32477	8.29636	87.0071	3.15905	34624	44595	19.1	9.4	0	0	1	46.8	42.4	18.8445	1.43709	14.4	30.4	29	42.7	69.1	13.8	4.3	15.2	0	0	0	1	1
Kentucky	2012	4386346	23.2192	62.7717	14.0092	0.213389	1.38632	8.36972	86.7772	3.25341	35754	45018	19.4	8.2	0	0	1	59.3	55.7	19.3612	1.39939	13.9	31.3	28.3	46.6	68.8	14.8	5.6	16.2	0	0	0	1	1
Kentucky	2013	4404659	23.0908	62.5168	14.3924	0.217542	1.45655	8.46567	86.509	3.3512	35921	48456	18.8	8	0	0	1	59.3	55.7	19.8072	1.39135	14.3	33.2	26.5	46.9	69.5	13.7	4.7	15.5	0	0	0	1	1
Kentucky	2014	4414349	22.9842	62.1882	14.8276	0.219602	1.50049	8.5235	86.3559	3.40048	37585	45427	19.1	6.5	0	0	1	47.5	44.2	18.7587	1.26957	8.5	31.6	26.2	48.3	67.1	13.9	4.7	16	0	0	0	1	1
Kentucky	2015	4425976	22.8802	61.9248	15.195	0.218754	1.5808	8.58071	86.1503	3.46947	39093	44926	18.5	5.3	0	0	1	47.5	44.2	17.372	1.0907	6	34.6	26	44.2	64.3	15.2	5.8	17.1	0	0	0	1	1
Kentucky	2016	4438182	22.7952	61.6276	15.5772	0.222073	1.64741	8.6555	85.908	3.567	39638	47474	18.5	5.1	0	0	1	56.9827	58.6198	15.0121	1.09609	5.1	34.2	24.5	45	61.2	17.5	7.2	16.8	0	0	0	1	1
Kentucky	2017	4452268	22.6945	61.3574	15.9481	0.220449	1.70208	8.74467	85.6383	3.69454	41014	50883	17.2	4.9	1	0	0	56.9827	58.6198	14.7088	1.19025	5.4	34.3	24.6	44.1	56.7	16.2	7.3	16.9	0	1	0	1	1
Kentucky	2018	4461153	22.5772	61.073	16.3498	0.223037	1.71947	8.80346	85.4357	3.81836	42527	54555	16.9	4.3	1	0	0	53.8	47.4168	13.7925	0.849741	5.6	36.6	23.4	49.6	53.5	16.9	6.1	17.5	0	1	0	1	1
Louisiana	2009	4491648	24.8067	62.9675	12.2258	0.670177	1.64554	32.3096	61.2903	4.08438	36457	53303	17.3	6.8	0	0	1	70.3	61.2	16.113	0.512856	17.4	33.9	22.1	42.9	58.6	18.1	12.9	10.9	0	0	0	1	1
Louisiana	2010	4544532	24.5973	63.0631	12.3396	0.675251	1.68545	32.3921	60.9764	4.27076	37649	45359	18.7	8	0	0	1	50	38.9	18.1739	0.522311	17.8	31.7	22.1	46.3	57.7	19.2	12	12.3	0	0	0	1	1
Louisiana	2011	4575625	24.3935	63.1095	12.497	0.676214	1.73524	32.4592	60.713	4.41632	38706	45493	20.4	7.8	0	0	1	50	38.9	19.3311	0.51739	17.5	33.4	25.7	44.4	56.5	18.9	12.1	12.5	0	0	0	1	1
Louisiana	2012	4600972	24.2098	62.8342	12.956	0.679487	1.76082	32.5188	60.5178	4.52302	40554	42826	19.9	7.1	1	0	0	66.3	60.2	20.6208	0.435919	16.9	34.7	24.8	47.1	55.5	18.5	12.1	12.4	0	1	0	1	1
Louisiana	2013	4624527	24.055	62.65	13.295	0.680134	1.7898	32.5882	60.2652	4.67667	40912	50125	19.8	6.7	1	0	0	66.3	60.2	20.3286	0.337681	16.6	33.1	23.5	44.6	53.7	19.3	12.2	12.4	0	1	0	1	1
Louisiana	2014	4644013	23.9826	62.3569	13.6605	0.685097	1.80521	32.632	60.0799	4.79783	42686	45024	19.8	6.4	1	0	0	50.2	43.9	18.8919	0.268699	14.8	34.9	24	44.7	52	19	11.7	14.3	0	1	0	1	1
Louisiana	2015	4664628	23.9026	62.0542	14.0432	0.688758	1.84664	32.6492	59.8945	4.92093	43036	48673	19.6	6.3	1	0	0	50.2	43.9	18.431	0.258768	11.9	36.2	21.9	44	50.4	20.4	12.4	15.2	0	1	0	1	1
Louisiana	2016	4678135	23.8155	61.7071	14.4775	0.690361	1.88334	32.695	59.6946	5.03671	42726	44154	20.2	6.1	1	0	0	61.6425	59.9519	19.8192	0.290664	10.3	35.5	22.8	41.6	46.3	21.3	14.3	14.2	0	1	0	1	1
Louisiana	2017	4670560	23.7088	61.3573	14.9339	0.696854	1.89613	32.7874	59.5044	5.11521	43941	44627	19.7	5.1	0	0	1	61.6425	59.9519	19.8897	0.287938	8.4	36.2	23.1	35.3	46.3	21.7	14.4	15.2	0	1	0	1	1
Louisiana	2018	4659690	23.5371	61.0442	15.4188	0.699145	1.91511	32.8499	59.3253	5.2106	46245	49973	18.6	4.9	0	0	1	49.8	43.3708	18.6137	0.296511	8	36.8	20.5	41.6	43.1	21.4	13.3	15.1	0	1	0	1	1
Maine	2009	1329590	20.9046	63.4763	15.6191	0.731729	1.09808	1.37802	95.5048	1.28739	37055	55730	12.3	8.1	0	1	0	71.2	70.6	15.1361	1.89772	10.5	26.4	17.3	49.9	53.7	8.6	2.2	14	0	0	1	0	1
Maine	2010	1327629	20.593	63.4413	15.9657	0.740719	1.12953	1.42171	95.4273	1.28078	37910	55321	12.9	8.1	0	1	0	59.4	55.2	17.3039	1.97128	10.1	27.4	18.2	46.5	55.1	7.9	2	13.2	0	0	1	0	1
Maine	2011	1328284	20.26	63.4797	16.2603	0.747054	1.16827	1.48628	95.2648	1.3336	39468	55602	14.1	7.9	1	0	0	59.4	55.2	18.6664	1.95586	10.7	27.8	22.8	45.7	51.8	9.5	2.3	16.6	0	0	1	0	1
Maine	2012	1327729	19.9663	63.0116	17.0221	0.751208	1.18503	1.53329	95.1572	1.37325	40287	53863	14.7	7.5	1	0	0	68.6	68.2	19.0445	1.52937	10.2	28.4	20.3	50	53	9	2.4	14.5	0	0	1	0	1
Maine	2013	1328009	19.7295	62.5966	17.6738	0.756621	1.21972	1.58229	95	1.44133	40170	59338	14	6.6	0	0	1	68.6	68.2	18.7588	1.07716	11.2	28.9	20.2	47.8	55.1	10.9	2.2	17.4	0	0	1	0	1
Maine	2014	1330513	19.5146	62.2074	18.2781	0.759557	1.26793	1.66605	94.7931	1.51333	41826	54902	14.1	5.6	0	0	1	61.5	58.1	17.3268	0.867936	10.1	28.2	19.3	49.5	47.7	9.4	2	15.7	0	0	1	0	1
Maine	2015	1328262	19.2989	61.8718	18.8293	0.766867	1.27904	1.70448	94.6984	1.5512	43627	53796	13.4	4.4	0	0	1	61.5	58.1	15.2514	0.739952	8.4	30	19.5	49	50.4	9.8	1.7	16	0	0	1	0	1
Maine	2016	1331317	19.1162	61.4819	19.4019	0.772168	1.33161	1.77892	94.5189	1.59842	44841	53216	12.5	3.8	0	0	1	72.6767	70.6677	14.2149	0.603425	8	29.9	19.8	49.9	46.4	8.3	#NULL!	15.9	0	0	1	0	1
Maine	2017	1334612	18.9285	61.0895	19.982	0.779552	1.3532	1.82667	94.3847	1.65591	46585	54616	11.1	3.4	0	0	1	72.6767	70.6677	13.4671	0.525302	8.1	29.1	17.3	41.2	44.6	11.7	#NULL!	18.9	0	0	1	0	1
Maine	2018	1339057	18.6925	60.6932	20.6143	0.787046	1.38261	1.87998	94.2454	1.70501	48881	58663	11.6	3.2	0	0	1	65.6	58.833	12.5355	0.56167	8	30.4	17.8	48.8	44.6	10.3	#NULL!	18.5	0	0	1	0	1
Maryland	2009	5730388	23.622	64.25	12.128	0.301376	5.82016	29.8329	56.1441	7.90145	48755	75305	9.1	7	0	1	0	68.3	67	7.92609	0.968614	11.1	26.8	15.2	44.5	48.6	10.1	8.1	9.3	0	0	0	1	1
Maryland	2010	5788645	23.3669	64.3342	12.2989	0.299293	5.98389	29.914	55.59	8.21284	50007	74100	9.9	7.7	0	1	0	46.8	46.4	9.68877	1.0299	11.3	27.9	15.2	50.6	45.9	9.3	7.7	8.3	0	0	0	1	1
Maryland	2011	5839419	23.1119	64.3923	12.4959	0.2983	6.12631	29.9849	55.1444	8.44603	52433	77066	10.1	7.2	0	1	0	46.8	46.4	11.435	1.05241	10.4	28.3	19.1	47.4	43.9	9.3	7.3	9.2	0	0	0	1	1
Maryland	2012	5886992	22.8844	64.13	12.9856	0.29786	6.27291	30.039	54.7087	8.68156	53547	78711	10.3	7	0	1	0	65.1	66.6	12.1688	0.971039	10.3	27.6	16.2	53.1	43.7	9.9	7.1	9.5	0	0	0	1	1
Maryland	2013	5923188	22.6919	63.9191	13.3889	0.29653	6.40196	30.1435	54.2425	8.9155	53057	74881	10.1	6.6	0	1	0	65.1	66.6	13.017	0.877451	10.2	28.3	16.4	48.9	41.2	9.7	7.2	9.2	0	0	0	1	1
Maryland	2014	5957283	22.6053	63.601	13.7936	0.297048	6.53383	30.2666	53.6794	9.22311	54695	80867	10.1	5.8	0	1	0	48.9	41.7	13.2207	0.834932	7.9	29.6	14.6	52.1	41.6	9	6.7	9.8	0	0	0	1	1
Maryland	2015	5985562	22.4893	63.3383	14.1724	0.298435	6.68006	30.4123	53.1134	9.49583	57150	78002	9.7	5.1	0	0	1	48.9	41.7	13.0486	0.801767	6.6	28.9	15.1	51.7	37.8	11.9	10.3	8.8	0	0	0	1	1
Maryland	2016	6003323	22.4134	62.9962	14.5904	0.299484	6.79234	30.5377	52.5901	9.78038	59042	77183	9.7	4.5	0	0	1	65.8259	66.389	12.3988	0.854686	6.1	29.9	13.7	53.5	37.7	11.9	10.1	9.4	0	0	0	1	1
Maryland	2017	6023868	22.3101	62.7059	14.984	0.299409	6.91224	30.6574	52.0597	10.0712	60522	84094	9.3	4.2	0	0	1	65.8259	66.389	11.3595	0.776144	6.1	31.3	13.9	49.3	36.1	12.3	10.2	9.8	0	0	0	1	1
Maryland	2018	6035802	22.1915	62.3841	15.4243	0.299678	6.98275	30.7579	51.582	10.3777	63426	86223	9	3.9	0	0	1	54.2	53.4555	10.7108	0.714673	6	30.9	12.6	57.1	33.4	11.7	9.3	10.2	1	1	0	1	1
Massachusetts	2009	6517613	21.8321	64.4867	13.6812	0.226064	5.5481	6.70878	78.1668	9.35022	50942	69658	10.3	8.1	0	1	0	67.1	66.8	9.62945	1.45017	4.2	21.8	15	51.6	48.9	3.1	2.7	7.8	0	0	0	1	0
Massachusetts	2010	6566307	21.5875	64.6058	13.8067	0.22489	5.70794	6.80608	77.6053	9.65579	53062	70329	11.4	8.3	0	1	0	52.2	48.9	11.4086	1.48443	4.4	23.6	14.1	52	47.1	4.1	3.2	8.8	0	0	0	1	0
Massachusetts	2011	6613583	21.3203	64.7387	13.941	0.224523	5.89319	6.91779	77.0043	9.9602	55302	70842	11.6	7.3	0	1	0	52.2	48.9	12.3024	1.50201	4.3	22.7	18.2	50.1	44.8	3.8	3	8.4	0	0	0	1	0
Massachusetts	2012	6663005	21.063	64.5376	14.3994	0.226519	6.0983	7.04274	76.357	10.2755	57333	69748	11.9	6.7	0	1	0	70.8	65.9	12.9306	1.46351	3.9	22.9	16.4	57.5	44.4	3.4	2	8.7	0	0	0	1	0
Massachusetts	2013	6713315	20.8253	64.4248	14.7499	0.226401	6.29087	7.173	75.7321	10.5776	57377	67513	11.9	6.7	0	1	0	70.8	65.9	13.2218	1.3246	3.7	23.6	16.6	53.3	41.6	3.1	2.2	8.2	0	0	0	1	0
Massachusetts	2014	6762596	20.5952	64.3127	15.0921	0.225949	6.49782	7.29712	75.0907	10.8884	59963	67049	11.6	5.7	0	1	0	46.9	44.1	12.7675	1.13386	3.3	23.3	14.7	54.9	40.5	3.2	2	8.2	0	0	0	1	0
Massachusetts	2015	6794228	20.3953	64.1766	15.4281	0.225942	6.68413	7.42059	74.4597	11.2096	63598	71926	11.5	4.8	0	0	1	46.9	44.1	11.5654	0.960105	2.8	24.3	14	50.4	39	3	2.1	8.9	1	0	0	1	0
Massachusetts	2016	6823608	20.199	64.0204	15.7807	0.225804	6.89657	7.55354	73.8188	11.5053	65496	75620	10.4	3.9	0	0	1	66.7337	67.1994	11.4191	0.835898	2.5	23.6	13.6	50.3	37.4	3.4	2.1	8.8	1	0	0	1	0
Massachusetts	2017	6859789	20.0192	63.8648	16.116	0.22629	7.11945	7.68206	73.1435	11.8287	68267	78102	10.5	3.7	0	0	1	66.7337	67.1994	11.1682	0.778531	2.8	25.9	13.7	49.7	35.3	3.7	2.6	9.5	1	0	0	1	0
Massachusetts	2018	6882635	19.8294	63.6533	16.5173	0.227805	7.26045	7.7789	72.5532	12.1797	71886	86345	10	3.4	0	0	1	55.5	53.7402	11.1958	0.759399	2.8	25.7	13.4	58.9	33.8	3.5	2.3	9.9	1	0	0	1	0
Michigan	2009	9901591	23.9618	62.4684	13.5698	0.68691	2.59911	14.6345	77.7426	4.33691	34030	53961	16.2	13.7	0	0	1	67.8	69.2	14.6469	1.65781	12.2	30.3	19.6	36.8	54.2	11.1	6.9	11.5	0	0	0	1	1
Michigan	2010	9877510	23.6312	62.5365	13.8323	0.69394	2.6493	14.671	77.5528	4.43302	35391	53411	16.8	12.6	0	0	1	47.3	44.5	17.984	1.80718	12.4	31.7	18.9	40.8	52.2	11	6.4	12.5	0	0	0	1	1
Michigan	2011	9882412	23.2914	62.6572	14.0513	0.697249	2.7584	14.6794	77.3448	4.52017	37509	54691	17.5	10.4	1	0	0	47.3	44.5	19.5142	1.60206	11.8	31.3	23.3	38.8	51.1	11.8	6.9	12.2	0	0	0	1	1
Michigan	2012	9897145	22.9642	62.4552	14.5805	0.700202	2.87208	14.6709	77.1268	4.62998	39059	54802	17.4	9.1	1	0	0	66.8	64.7	18.4739	1.01514	11.4	31.1	23.3	40.8	49.6	12.3	7.8	12.5	0	0	0	1	1
Michigan	2013	9913065	22.6904	62.3036	15.006	0.701549	2.99574	14.633	76.9528	4.71691	39362	61076	17	8.8	1	0	0	66.8	64.7	17.9122	0.788874	11	31.5	21.4	42.9	47.9	12	6.7	12.9	0	0	0	1	1
Michigan	2014	9929848	22.4583	62.1213	15.4203	0.703475	3.11546	14.614	76.7663	4.80082	41150	55215	16.2	7.2	1	0	0	47.1	42.7	16.9129	0.593958	8.5	30.7	21.2	44.3	48.4	11.1	6.3	13.3	0	0	0	1	1
Michigan	2015	9931715	22.2422	61.9326	15.8251	0.705326	3.22511	14.6045	76.5799	4.88508	43536	57450	15.8	5.4	1	0	0	47.1	42.7	15.8215	0.492202	6.1	31.2	20.7	42.2	45.9	11.7	6.4	13.8	0	1	0	1	1
Michigan	2016	9950571	22.0482	61.6975	16.2543	0.707125	3.35223	14.5934	76.3533	4.99396	44874	59740	15	5	1	0	0	64.2764	64.6749	14.8093	0.393344	5.4	32.5	20.4	44.2	43.5	12.3	6.7	13.3	0	1	0	1	1
Michigan	2017	9973114	21.8663	61.4456	16.6882	0.710039	3.46324	14.5797	76.1587	5.08823	46273	57780	14.2	4.6	1	0	0	64.2764	64.6749	13.7914	0.340045	5.2	32.3	19.3	39.5	42.3	11.3	6.3	14.1	0	1	1	1	1
Michigan	2018	9984072	21.6563	61.1828	17.1609	0.711543	3.53504	14.576	75.9844	5.19304	48480	60449	14.1	4.1	1	0	0	59.5	56.524	12.8391	0.304901	5.4	33	18.9	46.1	41	12.9	6.5	15	0	1	1	1	1
Minnesota	2009	5281203	24.3146	62.9518	12.7336	1.19886	4.21232	5.53944	84.4502	4.59922	41015	65806	11	7.8	0	0	1	75	77.8	6.53247	0.90818	9.1	25.4	16.8	51.2	43.1	6.2	1.8	10.8	0	0	0	0	1
Minnesota	2010	5310828	24.1635	62.9134	12.9231	1.19961	4.32857	5.67477	84.0594	4.73766	42606	60388	11.6	7.4	0	0	1	54.9	55.4	8.10318	0.932965	9.1	25.4	14.9	49.4	41.5	6.8	2.1	11.2	0	0	0	0	1
Minnesota	2011	5346143	23.9589	62.9646	13.0766	1.20678	4.47596	5.83071	83.6768	4.80973	45349	64695	11.9	6.5	0	0	1	54.9	55.4	9.46325	0.912592	8.8	25.7	19.1	47.2	39.8	7.2	1.9	12.5	0	0	0	0	1
Minnesota	2012	5376643	23.7602	62.6989	13.5409	1.21079	4.61174	5.97142	83.3145	4.89156	47859	67709	11.4	5.6	0	0	1	73.2	76	10.0224	0.892261	8	25.7	18.8	52.5	39.2	6.9	2	12	0	0	0	0	1
Minnesota	2013	5413479	23.6206	62.4746	13.9048	1.21831	4.73302	6.1372	82.9178	4.99368	47943	69451	11.2	5	0	1	0	73.2	76	10.2139	0.846982	8.2	25.5	18	51.7	39.1	7.6	2.5	12.1	0	0	0	0	1
Minnesota	2014	5451079	23.5309	62.2054	14.2637	1.21822	4.87392	6.34518	82.4836	5.07909	50258	71395	11.5	4.2	0	1	0	52	50.4	9.79152	0.788125	5.9	27.6	16.3	51.9	39.4	6.6	1.9	12.2	0	0	0	0	1
Minnesota	2015	5482032	23.4457	61.9245	14.6298	1.22035	5.00778	6.56605	82.0237	5.18209	52320	72847	10.2	3.7	0	0	1	52	50.4	9.04816	0.803815	4.5	26.1	16.2	49.7	37.2	7.4	2.8	13.2	0	0	0	0	1
Minnesota	2016	5522744	23.3965	61.5803	15.0231	1.21972	5.14324	6.82873	81.5296	5.2787	53215	73477	9.9	3.9	0	0	1	68.7131	74.1168	8.66929	0.814628	4.1	27.8	15.2	51.7	35.2	7.6	2.4	13.2	0	0	0	0	1
Minnesota	2017	5566230	23.3465	61.233	15.4206	1.22038	5.25153	7.06938	81.067	5.39175	54938	71681	9.5	3.4	0	0	1	68.7131	74.1168	8.14849	0.796272	4.4	28.4	14.5	48.4	34.1	8.2	2.2	13.8	0	0	0	0	1
Minnesota	2018	5606249	23.2319	60.9198	15.8483	1.22233	5.34825	7.28658	80.6444	5.49844	57566	71817	9.6	2.9	0	0	1	63	63.7959	7.65193	0.728134	4.4	30.1	15.1	52.7	30.6	7.8	2.3	13.1	0	0	0	0	1
Mississippi	2009	2958774	25.6369	61.6562	12.7069	0.486046	0.947724	37.1535	58.7193	2.69351	29855	41154	21.9	9.5	0	0	1	69.7	61	17.099	0.816171	17.9	35.4	23.3	38.2	62.4	16.7	9.4	13.1	0	0	0	1	1
Mississippi	2010	2970548	25.3677	61.7684	12.8639	0.486207	0.968205	37.2943	58.4899	2.76144	30902	44044	22.4	10.4	0	0	1	47.1	37	19.3794	0.851723	18.2	34.5	22.9	39.8	61.7	16.1	9.8	13	0	0	0	1	1
Mississippi	2011	2978731	25.0997	61.8551	13.0452	0.490947	1.00466	37.3858	58.305	2.81368	32160	45976	22.6	10	0	0	1	47.1	37	20.9014	0.841947	17.7	34.9	26	39.6	59.3	18	10.8	13.1	0	0	0	1	1
Mississippi	2012	2983816	24.8607	61.6273	13.512	0.498255	1.0187	37.4683	58.1929	2.82182	33308	40148	24.2	9	1	0	0	74.5	59.3	22.115	0.785055	17	34.6	24	40.8	58.2	18.3	10.2	14	0	0	0	1	1
Mississippi	2013	2988711	24.6105	61.5218	13.8677	0.500751	1.05875	37.5787	57.9762	2.88563	33853	34916	24	8.5	1	0	0	74.5	59.3	22.3717	0.678328	17.1	35.1	24.8	#NULL!	58.8	17.8	10	13	0	1	1	1	1
Mississippi	2014	2990468	24.4582	61.2907	14.251	0.505205	1.08916	37.6688	57.7704	2.96643	34547	37714	21.5	7.5	1	0	0	42.3	29	21.9655	0.571764	14.5	35.5	23	44.9	56.7	18.3	11.4	12.5	0	1	1	1	1
Mississippi	2015	2988471	24.3048	61.053	14.6422	0.508186	1.12121	37.7544	57.5764	3.03978	35025	42435	22	6.4	1	0	0	42.3	29	21.2926	0.441764	12.7	35.6	22.6	42.1	54.9	19.6	11.3	14	0	1	1	1	1
Mississippi	2016	2987938	24.1289	60.8379	15.0331	0.50995	1.1263	37.8407	57.4135	3.10954	35618	43006	20.8	5.8	1	0	0	67.728	55.1905	19.5003	0.381085	11.8	37.3	22.7	40.1	53.8	19.9	12.1	12.7	0	1	1	1	1
Mississippi	2017	2988510	23.9083	60.6656	15.4261	0.514972	1.14535	37.8892	57.2357	3.21478	36389	44336	19.8	5.1	1	0	0	67.728	55.1905	17.9812	0.339185	12	37.3	22.2	44.3	49.3	21.5	12.7	15	0	1	1	1	1
Mississippi	2018	2981020	23.7054	60.4252	15.8694	0.519084	1.17517	37.9453	57.0636	3.29682	37904	42781	19.7	4.8	1	0	0	54.2	42.6801	16.9509	0.278255	12.1	39.5	20.5	42	49.6	22.9	13.4	13.8	0	1	1	1	1
Missouri	2009	5961088	23.9319	62.1952	13.8729	0.517355	1.84079	12.0069	82.1806	3.4544	36182	57217	14.6	9.3	0	0	1	65.8	67.6	13.4356	1.42299	13.2	30.6	23.1	40.9	57.1	13.7	7.3	14.3	0	0	0	1	1
Missouri	2010	5995974	23.7489	62.2204	14.0307	0.515579	1.90223	12.0615	81.9536	3.56703	36823	52881	15.3	9.6	0	0	1	45.7	44.5	15.0326	1.43779	13.2	31.4	21.1	43.3	57.2	14	7.5	14	0	0	0	1	1
Missouri	2011	6010275	23.5268	62.284	14.1892	0.520592	1.97487	12.0972	81.7625	3.64482	38339	51217	15.8	8.5	0	0	1	45.7	44.5	15.6913	1.43293	13.7	30.3	25	41.8	55.1	14	7.2	15.3	0	0	0	1	1
Missouri	2012	6024367	23.3189	62.0191	14.662	0.524885	2.02571	12.1382	81.5851	3.7262	40131	54527	16.2	6.9	0	0	1	63.9	62.2	15.7342	1.36108	13.6	29.6	23.9	46.4	55.9	14.6	7.3	14.9	0	0	0	1	1
Missouri	2013	6040715	23.1381	61.8308	15.0311	0.527404	2.07512	12.1924	81.3968	3.80826	40323	49994	15.9	6.7	0	0	1	63.9	62.2	15.3946	1.23021	13	30.4	22.1	48.3	54.8	14.4	6.7	15.6	0	0	0	1	1
Missouri	2014	6056202	23.004	61.5976	15.3984	0.535517	2.13718	12.2265	81.2039	3.89683	41775	60126	15.5	6.1	0	0	1	38.7	31.7	14.1742	1.05751	11.7	30.2	20.6	49.1	53.7	15.3	7.5	16.3	0	0	0	1	1
Missouri	2015	6071732	22.8885	61.3765	15.735	0.5409	2.211	12.2618	80.9961	3.99023	43096	62742	14.8	5	0	0	1	38.7	31.7	13.9103	0.937433	9.8	32.4	22.3	47.4	51.1	18.1	9.6	17.1	0	1	0	1	1
Missouri	2016	6087135	22.773	61.1164	16.1106	0.545232	2.2541	12.2936	80.82	4.08703	44336	57569	14	4.6	0	0	1	64.768	62.1658	13.3181	0.528015	8.9	31.7	22.1	46.4	48	19	9.9	18.4	0	1	0	1	1
Missouri	2017	6106670	22.6461	60.8814	16.4725	0.551692	2.33364	12.3077	80.6195	4.18749	45759	57908	13.4	3.7	1	0	0	64.768	62.1658	12.4277	0.405604	9.1	32.5	20.8	42.4	46.7	21.5	11.3	18.5	0	1	0	1	1
Missouri	2018	6121623	22.4889	60.6392	16.872	0.556601	2.39441	12.3212	80.4416	4.28617	47784	61726	13.2	3.2	1	0	0	55	53.2884	12.0326	0.35069	9.4	35	19.4	50	44.3	21.5	11.4	19.5	0	1	0	1	1
Montana	2009	983982	22.7316	62.6414	14.627	6.51618	0.786701	0.628467	89.2017	2.86692	34260	47442	15.1	6.8	0	0	1	65.4	66.3	9.3958	0.915252	18.2	23.7	16.8	38	40.4	15.9	3.9	21.2	0	0	0	1	1
Montana	2010	990697	22.5487	62.5685	14.8829	6.56477	0.789646	0.640862	89.0908	2.91391	35896	47645	14.6	7.3	0	0	1	51.9	47.5	11.4636	0.949096	17.3	23.5	18.8	37.6	39.6	15.4	3	21.8	0	0	0	1	1
Montana	2011	997316	22.3703	62.5394	15.0903	6.5934	0.829426	0.713916	88.8171	3.04618	38180	45066	14.8	6.9	0	0	1	51.9	47.5	12.4577	0.857426	18.3	24.6	22.1	36.8	47.7	16.4	2.8	22.5	0	0	0	1	1
Montana	2012	1003783	22.2028	62.1191	15.6781	6.62713	0.846398	0.770386	88.5576	3.1985	40319	49403	15.5	6	0	0	1	65.7	62.5	12.5399	0.788094	18	24.3	19.7	41.7	39.3	16.6	2.4	22.6	0	0	0	1	1
Montana	2013	1013569	22.1367	61.749	16.1142	6.65411	0.920608	0.776661	88.3076	3.34106	40176	46644	16.5	5.4	0	0	1	65.7	62.5	12.681	0.727232	16.5	24.6	19	41.9	37.9	16.7	3.7	23.7	0	0	0	1	1
Montana	2014	1021869	22.0648	61.3397	16.5956	6.66641	0.952275	0.78787	88.1125	3.48097	41901	54256	15.4	4.7	0	0	1	50.1	46.9	12.2233	0.723315	14.2	26.4	19.9	44.4	42.6	16.1	2.9	23.9	0	0	0	1	1
Montana	2015	1030475	21.9815	60.9357	17.0828	6.65528	0.971785	0.807104	87.9486	3.61726	43505	54474	14.6	4.2	0	0	1	50.1	46.9	11.556	0.693006	11.6	23.6	18.9	43.8	39.6	19.2	4	25.3	0	0	0	1	1
Montana	2016	1040859	21.8878	60.5177	17.5945	6.64836	1.01387	0.831044	87.7781	3.72865	43722	59724	13.3	4.1	0	0	1	65.8795	61.8149	11.2048	0.757724	8.1	25.5	18.5	42.2	34.4	18.9	4.3	25.9	0	0	0	1	1
Montana	2017	1052482	21.7771	60.134	18.089	6.64705	1.03413	0.859777	87.5621	3.89698	45338	58806	12.5	3.9	0	0	1	65.8795	61.8149	11.486	1.03398	8.5	25.3	17.2	42.1	32.5	22.5	4.3	28.9	0	0	0	1	1
Montana	2018	1060665	21.5666	59.7306	18.7028	6.62924	1.05443	0.864552	87.4654	3.98637	47611	57679	13	3.6	0	0	1	63.8	60.7341	10.8633	0.914128	8.2	26.9	18	48.7	31.6	17.3	4.2	24.9	0	0	0	1	1
Nebraska	2009	1812683	25.186	61.346	13.468	0.895744	1.9027	4.9435	83.3833	8.87475	39264	58186	12.3	4.6	1	0	0	67.3	62.9	7.37158	0.997991	11.9	28.1	16.7	48.3	44.2	7.3	2.8	9.3	0	0	0	0	1
Nebraska	2010	1829542	25.1286	61.354	13.5174	0.88984	1.96601	5.00644	82.8913	9.24641	40920	60599	12.9	4.6	1	0	0	41.3	37.5	8.89931	0.999686	11.5	27.5	17.2	46.8	45.9	8.2	3.4	10.4	0	0	0	0	1
Nebraska	2011	1840672	25.0366	61.4185	13.5449	0.893695	2.02709	5.06234	82.5495	9.46736	45426	62229	13.1	4.4	1	0	0	41.3	37.5	9.46415	0.820343	11.4	28.4	20	45.2	42.5	8.8	3.8	10.5	0	0	0	0	1
Nebraska	2012	1853303	24.9544	61.1588	13.8868	0.892299	2.12685	5.09814	82.1816	9.70111	46562	57191	13	4	1	0	0	61.6	60.3	9.50051	0.711765	11.3	28.6	19.7	50.3	43.3	9.1	3.5	12.5	0	0	0	0	1
Nebraska	2013	1865279	24.9051	60.9749	14.12	0.893861	2.20358	5.15842	81.7862	9.95792	46596	62216	13.2	3.8	1	0	0	61.6	60.3	9.63452	0.672419	11.3	29.6	18.5	51	42.9	9	4.1	11.6	0	0	0	0	1
Nebraska	2014	1879321	24.8687	60.7209	14.4104	0.905487	2.35601	5.2437	81.3425	10.1523	48953	60380	12.4	3.3	1	0	0	44.3	40.5	9.23367	0.593725	9.7	30.2	17.3	54	41.4	9.5	3.4	13.4	0	0	0	0	1
Nebraska	2015	1891277	24.8816	60.4152	14.7032	0.912294	2.48113	5.3079	80.9248	10.3739	50594	64097	12.6	3	1	0	0	44.3	40.5	9.20502	0.554114	8.2	31.4	17.1	49.1	41.5	8.9	4	11.7	0	0	0	0	1
Nebraska	2016	1905616	24.8657	60.1135	15.0209	0.917131	2.63815	5.39941	80.4111	10.6343	49711	62129	11.4	3.1	1	0	0	66.7868	62.8229	9.22802	0.563816	8.6	32	17	52.3	37.6	9.1	3.3	13.1	0	0	0	0	1
Nebraska	2017	1915947	24.8407	59.8097	15.3496	0.921581	2.73901	5.45172	79.9734	10.9143	50707	61035	10.8	2.9	1	0	0	66.7868	62.8229	9.17816	0.555169	8.3	32.8	15.4	47	35.8	8.3	2.7	14.7	0	0	0	0	1
Nebraska	2018	1925614	24.7317	59.5394	15.7289	0.927185	2.82772	5.52852	79.5784	11.1382	53364	67575	11	2.9	1	0	0	50.8	50.8719	8.81854	0.519267	8.3	34.1	16	54.2	33.5	9	1.9	13.4	0	0	0	0	1
Nevada	2009	2684665	24.8091	63.4493	11.7416	1.02251	8.15841	8.44746	56.1722	26.1994	36078	60344	12.4	11.3	0	0	1	59.9	57	7.45181	0.849355	21.9	26.4	22	31.2	51.9	15.1	5.7	18.7	0	0	0	1	1
Nevada	2010	2702405	24.5455	63.3497	12.1047	1.00396	8.3543	8.52692	55.5274	26.5875	37228	59094	14.9	13.5	0	0	1	42.4	41.3	10.291	1.00315	22.6	23.1	21.3	37	47.3	14.5	6.1	19.8	0	0	0	1	1
Nevada	2011	2712730	24.2451	63.2425	12.5125	1.00087	8.48481	8.62622	54.9783	26.9098	38551	52637	15.9	13	0	0	1	42.4	41.3	12.2739	1.01661	21.9	24.5	22.9	32.6	48.8	13.7	4.8	18.4	0	0	0	1	1
Nevada	2012	2743996	23.8834	62.9619	13.1547	1.00277	8.61226	8.85122	54.3769	27.1569	39659	51863	16.4	11.2	0	0	1	57.9	56.4	12.9337	0.979721	22.2	26.2	18.1	39.6	46.2	12.8	4.5	18.2	0	0	0	1	1
Nevada	2013	2775970	23.6389	62.6583	13.7029	0.998029	8.81123	8.94675	53.7694	27.4746	39285	55979	15.8	9.6	0	0	1	57.9	56.4	13.0028	1.00323	20.7	26.2	19.4	36.4	45.7	13.8	5.4	18.6	0	0	0	1	1
Nevada	2014	2817628	23.4262	62.376	14.1978	1.00013	8.97383	9.12498	53.1613	27.7398	41505	52954	15.2	7.9	0	0	1	37.3	29.3	13.6151	1.15008	15.2	27.7	17	39.7	45.9	14.8	6.3	19.6	0	0	0	1	1
Nevada	2015	2866939	23.2826	62.0732	14.6441	0.99608	9.13207	9.34921	52.4157	28.107	44092	55123	14.7	6.7	1	0	0	37.3	29.3	14.6642	0.950241	12.3	26.7	17.6	36.8	42	14.9	6.7	18.4	0	0	0	1	1
Nevada	2016	2917563	23.1382	61.8368	15.0249	0.992712	9.28038	9.61954	51.6917	28.4156	45001	58003	13.8	5.7	1	0	0	60.5024	57.3712	15.0736	0.836206	11.4	25.8	16.5	36.1	38.5	16.8	7.4	21.4	0	0	0	1	1
Nevada	2017	2969905	22.948	61.6689	15.383	0.993298	9.43582	9.89547	50.972	28.7034	46954	59456	13	5	0	0	1	60.5024	57.3712	14.836	0.817554	11.2	26.7	17.6	39.1	38.4	16.7	7.6	20.3	0	0	0	1	1
Nevada	2018	3027341	22.7342	61.5446	15.7212	0.994833	9.53847	10.1062	50.3816	28.9789	49290	61864	12.9	4.4	0	0	1	48.7	46.2955	14.5322	0.77837	11.2	29.5	15.7	37.8	32.9	17.9	7.7	20.8	0	0	0	1	1
New Hampshire	2009	1316102	22.0993	64.5834	13.3173	0.279082	2.30757	1.267	93.3859	2.76042	44892	75240	8.5	6.2	0	1	0	71.2	71.7	5.99814	0.920034	10.2	26.3	15.8	49.1	50.9	6.3	#NULL!	11.9	0	0	0	1	1
New Hampshire	2010	1316762	21.7139	64.6623	13.6239	0.272411	2.35107	1.30616	93.2665	2.80385	46785	76907	8.3	5.8	0	1	0	46.9	45.7	7.92667	0.836762	11.1	25.5	16.9	43.6	46.4	8.2	#NULL!	14.1	0	0	0	1	1
New Hampshire	2011	1320202	21.302	64.7346	13.9634	0.27367	2.48674	1.3607	92.9533	2.92561	48924	73714	8.8	5.4	0	0	1	46.9	45.7	8.59012	0.788793	10.5	26.5	19.3	43.8	51.7	6.4	1.8	13.8	0	0	0	1	1
New Hampshire	2012	1324232	20.8665	64.443	14.6905	0.274725	2.61442	1.42014	92.6435	3.0472	50995	74310	10	5.5	0	0	1	69.4	70.2	8.82735	0.61659	10.6	27.3	17.2	48.9	46.9	8.1	#NULL!	14.1	0	0	0	1	1
New Hampshire	2013	1326622	20.4869	64.1755	15.3376	0.276718	2.72693	1.44947	92.3943	3.15259	50746	74607	8.7	5.1	0	0	1	69.4	70.2	8.84312	0.549202	10.7	26.7	16.2	48	42.1	6.4	1.7	12.8	0	0	0	1	1
New Hampshire	2014	1333341	20.0832	63.9976	15.9192	0.277273	2.83408	1.48409	92.1421	3.26248	52669	77928	9.2	4.3	0	0	1	50.2	47.6	8.37755	0.478422	9.2	27.4	17.5	52.1	44	8.7	#NULL!	17.8	0	0	0	1	1
New Hampshire	2015	1336350	19.8139	63.7789	16.4072	0.277173	2.95656	1.53814	91.8242	3.40397	54785	80208	8.2	3.4	0	0	1	50.2	47.6	7.95423	0.409112	6.3	26.3	15.9	50.9	43.3	8.9	#NULL!	16.5	0	0	0	1	1
New Hampshire	2016	1342307	19.5519	63.5266	16.9215	0.279593	3.04297	1.61275	91.5057	3.55902	56482	79799	7.3	2.9	0	0	1	68.9642	71.3751	7.33546	0.349492	5.9	26.6	18	50.4	44.8	9.3	#NULL!	17.2	0	0	0	1	1
New Hampshire	2017	1348787	19.2953	63.2362	17.4684	0.280252	3.07706	1.66683	91.2484	3.7275	58439	77474	7.7	2.7	1	0	0	68.9642	71.3751	6.85479	0.376672	5.8	28.1	15.7	43.7	38.6	10.4	#NULL!	18.9	0	0	0	1	1
New Hampshire	2018	1353465	19.0464	62.9043	18.0493	0.283051	3.10847	1.7303	90.9996	3.87856	61429	81346	7.6	2.6	1	0	0	56.2	53.3215	6.39113	0.502149	5.7	29.6	15.6	52	35.8	10.8	1.8	19.4	0	0	0	1	1
New Jersey	2009	8755602	23.627	62.9688	13.4042	0.18925	8.45381	13.3347	60.7091	17.3131	50149	75998	9.4	9.1	0	1	0	64.1	67	5.70894	0.887857	12.6	23.9	15.8	40.3	42.9	4.7	3.9	6.1	0	0	0	1	0
New Jersey	2010	8799446	23.4295	63.0407	13.5298	0.189171	8.64354	13.3344	60.0499	17.783	51420	72677	10.3	9.5	0	0	1	41.7	36.4	7.06888	0.916551	13.2	24.8	14.4	42.8	42.2	5.2	4.6	7.7	0	0	0	1	0
New Jersey	2011	8828117	23.1921	63.099	13.7089	0.188806	8.83835	13.3328	59.4646	18.1755	53694	69751	10.4	9.3	0	0	1	41.7	36.4	8.59907	0.952995	13.1	23.7	16.8	42.8	41.3	5.6	4.9	7.5	0	0	1	1	0
New Jersey	2012	8844942	22.9344	62.8856	14.18	0.189758	9.01012	13.3485	58.9407	18.5109	55587	73075	10.8	9.3	0	0	1	61.9	61.5	9.34018	0.927146	12.7	24.6	17.3	45.3	39.4	5.1	4.8	7.4	0	0	1	1	0
New Jersey	2013	8856972	22.7093	62.7647	14.526	0.189421	9.16555	13.3713	58.4289	18.8448	56054	68836	11.4	8.2	0	0	1	61.9	61.5	9.89352	0.826139	13.2	26.3	15.7	46.1	38.5	5.7	4.9	8	0	0	1	1	0
New Jersey	2014	8864525	22.5438	62.594	14.8623	0.188493	9.316	13.3919	57.9174	19.1861	58670	69270	11.1	6.8	0	0	1	36.4	31.1	9.96595	0.72713	10.9	26.9	15.1	46.8	37.3	5.3	4.4	8.3	0	0	1	1	0
New Jersey	2015	8867949	22.3727	62.4341	15.1932	0.189266	9.5053	13.4046	57.3846	19.5162	61130	72452	10.8	5.8	0	0	1	36.4	31.1	10.2135	0.597929	8.7	25.6	13.5	45.4	34.9	5.4	4.5	8.3	0	0	1	1	0
New Jersey	2016	8870827	22.2229	62.2319	15.5452	0.187953	9.6886	13.4121	56.856	19.8553	62727	71645	10.4	5	0	0	1	61.5196	64.4208	9.92001	0.436762	8	27.4	14	49.1	33.9	5.5	4.6	7.2	0	0	1	1	0
New Jersey	2017	8885525	22.0964	62.041	15.8626	0.187777	9.90574	13.4058	56.2873	20.2134	64946	72977	10	4.6	0	0	1	61.5196	64.4208	9.20575	0.336863	7.7	27.3	13.7	48.1	31.8	5.3	4.1	8.3	0	0	1	1	0
New Jersey	2018	8886025	21.958	61.8178	16.2242	0.188183	10.0184	13.4102	55.8029	20.5803	68409	74176	9.5	4.1	0	1	0	54	52.1779	8.55617	0.278621	7.4	25.7	13.1	#NULL!	30.6	4.8	3.7	8.3	1	1	1	1	0
New Mexico	2009	2036802	25.3078	61.6218	13.0703	8.84568	1.46578	2.02096	41.6364	46.0312	32729	51084	18	7.5	0	1	0	62.6	60.9	14.2907	2.24688	19.7	25.6	17.9	47.2	32.5	14.5	8.8	18.2	0	0	0	1	1
New Mexico	2010	2064552	25.1149	61.6086	13.2765	8.79435	1.4886	2.05245	41.2666	46.398	33542	52093	20.4	8.1	0	1	0	42.5	42.8	17.2833	2.59363	19.6	25.6	18.5	46.7	34.2	14.9	7.6	20.1	0	0	0	1	1
New Mexico	2011	2080450	24.8639	61.5967	13.5394	8.80319	1.54678	2.06167	40.8079	46.7805	35002	46974	21.5	7.5	0	0	1	42.5	42.8	19.9127	2.44144	19.8	26.3	21.5	44.6	30.8	14.8	7.5	20.3	0	0	0	1	1
New Mexico	2012	2087309	24.5961	61.298	14.1059	8.82936	1.58807	2.06955	40.3766	47.1364	35729	47580	20.8	7.1	0	0	1	61.6	54.6	20.996	2.0975	18.4	27.1	19.3	48.1	32.7	15.5	6.6	21.3	0	0	0	1	1
New Mexico	2013	2092273	24.3381	61.0402	14.6217	8.878	1.63449	2.09122	39.8564	47.5399	35087	43368	21.9	6.9	0	0	1	61.6	54.6	21.047	1.72227	18.6	26.4	19.1	46.6	30.6	15.5	6.7	20.3	0	0	0	1	1
New Mexico	2014	2089568	24.1077	60.7091	15.1833	8.94592	1.64771	2.11211	39.4049	47.8893	37195	49568	21.3	6.7	0	0	1	45.6	35.4	20.6499	1.73075	14.5	28.4	19.2	49.6	29.9	16	6.8	21	0	0	0	1	1
New Mexico	2015	2089291	23.8892	60.3722	15.7386	9.01751	1.68569	2.13493	38.9162	48.2456	38278	47822	20.4	6.5	0	0	1	45.6	35.4	21.689	1.41962	10.9	28.8	17.5	47.4	29.6	18.6	8	23.7	0	0	0	1	1
New Mexico	2016	2091630	23.6527	60.0761	16.2713	9.04175	1.70312	2.15989	38.5602	48.535	38846	50699	19.8	6.6	0	0	1	54.7938	54.5108	22.5301	1.40018	9.2	28.3	16.6	49.2	27.2	18.1	9.4	22.5	0	0	0	1	1
New Mexico	2017	2091784	23.3513	59.7901	16.8586	9.08201	1.71978	2.18091	38.213	48.8043	39551	46713	19.7	5.9	0	0	1	54.7938	54.5108	22.0163	1.31662	9.1	28.4	17.5	43.7	25.6	18.5	8.5	23.3	0	0	0	1	1
New Mexico	2018	2092741	23.0236	59.5339	17.4425	9.07112	1.75101	2.21518	37.8831	49.0796	41663	48283	19.5	4.9	0	0	1	48.1	46.4647	21.8016	1.23851	9.5	32.3	15.2	49.9	22.6	20.7	10.8	25	0	0	0	1	1
New York	2009	19307066	22.494	64.0798	13.4262	0.359604	7.63191	15.0543	59.556	17.3981	47277	58915	14.2	8.3	0	1	0	58.8	59	12.0305	1.366	11.4	24.6	18	43.4	42.2	4.8	4.3	7	0	0	0	0	0
New York	2010	19399878	22.2672	64.1818	13.551	0.358873	7.78497	15.0745	59.0932	17.6885	48973	57456	14.9	8.6	0	1	0	43.6	35.5	14.2157	1.40358	11.9	24.5	15.5	44.2	42.1	5.1	4.6	7.7	0	0	0	0	0
New York	2011	19499241	22.0322	64.2646	13.7032	0.35905	7.94926	15.0879	58.6742	17.9296	51496	56657	16	8.3	0	0	1	43.6	35.5	15.3852	1.43205	11.4	24.5	18.1	41.1	41	5	4.3	8.2	0	0	0	0	0
New York	2012	19572932	21.7914	64.0687	14.1399	0.358858	8.115	15.0896	58.2851	18.1514	53986	52243	15.9	8.5	0	0	1	58.7	53.1	15.7202	1.41437	10.9	23.6	16.2	46.6	41.1	4.8	3.7	8.3	0	0	0	0	0
New York	2013	19624447	21.5894	63.9137	14.4969	0.359715	8.26692	15.1074	57.9127	18.3533	54501	53949	16	7.7	0	1	0	58.7	53.1	16.1557	1.39483	10.7	25.4	16.6	48.4	39.5	4.2	3.5	8.1	0	0	0	0	0
New York	2014	19651049	21.4062	63.7155	14.8782	0.359757	8.44952	15.1112	57.5523	18.5273	56758	57662	15.9	6.3	0	1	0	34.4	28.2	15.8917	1.32891	8.7	27	14.4	48.6	36.6	4.2	3.4	8.1	0	0	0	0	0
New York	2015	19654666	21.2769	63.4676	15.2555	0.360281	8.63547	15.1129	57.1808	18.7106	59162	61480	15.4	5.3	0	0	1	34.4	28.2	15.4625	1.29703	7.1	25	15.2	49.1	35.8	4.2	3.4	7.8	0	0	0	0	0
New York	2016	19633428	21.1398	63.2067	15.6535	0.360462	8.81285	15.1079	56.8344	18.8844	61251	64288	14.7	4.9	0	0	1	57.2233	56.756	15.1182	1.22163	6.1	25.5	14.2	49.8	33.5	4.4	3.6	8.1	0	0	0	0	0
New York	2017	19589572	20.999	62.9285	16.0726	0.360513	8.95453	15.093	56.5761	19.0158	65648	63043	14.1	4.7	0	1	0	57.2233	56.756	14.8594	1.12571	5.7	25.7	14.1	40.4	31.6	3.7	3	8.1	0	0	0	0	0
New York	2018	19530351	20.8429	62.6606	16.4965	0.36155	9.05301	15.0885	56.3292	19.1678	68710	67274	13.6	4.1	0	0	1	49.5	44.8167	14.3194	1.03945	5.4	27.6	12.8	51.9	30.6	4.1	3.2	8.3	0	0	0	0	0
North Carolina	2009	9449566	24.0535	63.1771	12.7694	1.21125	2.33146	21.8086	66.4936	8.1551	35802	49165	16.3	10.6	0	1	0	67.5	65.5	12.0354	0.537138	16.1	30.1	20.3	42.5	54	11.6	6	12.2	0	0	0	1	1
North Carolina	2010	9574323	23.8284	63.1868	12.9848	1.21114	2.40893	21.8426	66.1144	8.42291	35682	50588	17.5	10.9	0	1	0	45.4	39.2	14.0636	0.478506	16.8	28.6	19.8	45.3	53.7	11.6	5.7	12	0	0	0	1	1
North Carolina	2011	9657592	23.6244	63.1386	13.237	1.21287	2.49391	21.9147	65.8755	8.50307	36764	50581	17.9	10.3	0	0	1	45.4	39.2	16.4644	0.450875	16.3	29.1	21.8	46.5	52.5	11.8	5.6	12.3	0	0	0	1	1
North Carolina	2012	9749476	23.3875	62.8155	13.797	1.21202	2.60099	21.9687	65.6077	8.6105	38969	45530	18	9.3	0	0	1	68.9	64.8	17.1146	0.422695	16.6	29.6	20.9	50.1	50	11.8	5.9	12.7	0	0	0	1	1
North Carolina	2013	9843336	23.1693	62.5825	14.2482	1.21127	2.72697	22.0388	65.3145	8.70849	38201	50030	17.9	8	1	0	0	68.9	64.8	17.3082	0.385922	15.6	29.4	20.3	51	49.3	12.1	5.8	12.6	0	0	1	1	1
North Carolina	2014	9932887	22.9885	62.3239	14.6876	1.20968	2.83608	22.0856	65.044	8.82465	40069	49672	17.2	6.3	1	0	0	46.2	40.8	15.8632	0.257206	13.1	29.7	19.1	52.4	48.5	11.8	5.6	13.1	0	0	1	1	1
North Carolina	2015	10031646	22.7982	62.1222	15.0796	1.20494	2.93401	22.0986	64.7678	8.99466	41857	53840	16.4	5.7	1	0	0	46.2	40.8	16.4101	0.261426	11.2	30.1	19	50.9	45.8	12.5	6.1	13.4	0	0	1	1	1
North Carolina	2016	10154788	22.5911	61.9567	15.4522	1.20016	3.0559	22.1033	64.4703	9.17027	42659	56259	15.4	5.1	1	0	0	67.5325	64.4891	15.4448	0.302486	10.4	31.8	17.9	50.8	45.4	13.7	7.4	13	0	1	1	1	1
North Carolina	2017	10268233	22.4062	61.7433	15.8505	1.19658	3.17784	22.1122	64.1534	9.35998	44192	50755	14.7	4.5	0	0	1	67.5325	64.4891	14.1585	0.775627	10.7	32.1	17.2	46	41.9	13.7	6.9	14.3	0	1	1	1	1
North Carolina	2018	10381615	22.172	61.5738	16.2542	1.19172	3.254	22.1163	63.8575	9.58046	46126	53369	14	4	0	0	1	52.4	48.1886	12.9506	0.245654	10.7	33	17.4	54.9	39.6	13.3	6.4	13.7	0	1	1	1	1
North Dakota	2009	664968	22.3581	63.1191	14.5228	5.54463	1.08727	1.41676	89.9548	1.99649	39643	58749	11.7	4.1	1	0	0	67.5	62.7	7.98077	0.810365	9.7	28.4	18.6	45.6	39.1	8.9	#NULL!	13.9	0	0	0	0	1
North Dakota	2010	674715	22.2924	63.2354	14.4722	5.57376	1.17442	1.48211	89.7246	2.04516	43492	58870	13	3.8	1	0	0	55.7	46.2	8.87609	0.751626	9.8	27.9	17.4	46.2	37.4	9.5	#NULL!	15.6	0	0	0	0	1
North Dakota	2011	685225	22.2909	63.3385	14.3706	5.58079	1.23492	1.61246	89.3439	2.22788	47987	63063	12.2	3.5	1	0	0	55.7	46.2	8.8879	0.655928	9.8	27.8	21.9	44.5	41.1	8.8	#NULL!	14.9	0	0	0	0	1
North Dakota	2012	701176	22.4372	63.1913	14.3716	5.54568	1.30153	1.77873	88.8844	2.48967	55421	61103	11.2	3.1	1	0	0	63.9	59.8	8.38539	0.579027	10	29.7	21.2	48.9	42.6	10.5	#NULL!	15.2	0	0	0	0	1
North Dakota	2013	722036	22.6346	63.1578	14.2076	5.49045	1.38553	2.08369	88.1879	2.85249	53821	63867	11.8	2.9	1	0	0	63.9	59.8	7.82826	0.488803	10.4	31	21.2	48.9	41	11.8	#NULL!	17.3	0	0	0	0	1
North Dakota	2014	737401	22.8634	62.947	14.1896	5.46189	1.43056	2.35977	87.6051	3.14266	56314	64479	11.5	2.7	1	0	0	51	43.8	7.28954	0.428916	7.9	32.2	19.9	51	38.9	12.3	#NULL!	17.8	0	0	0	0	1
North Dakota	2015	754066	23.0993	62.7107	14.19	5.43242	1.54894	2.84484	86.677	3.49678	53842	60854	11	2.8	1	0	0	51	43.8	7.04813	0.378537	7.8	31	18.7	48.8	34.5	12.8	3.1	17.5	0	0	0	0	1
North Dakota	2016	754434	23.2479	62.2094	14.5427	5.46648	1.64587	3.19856	86.0338	3.65532	52519	62977	10.7	3.1	1	0	0	64.1714	60.7569	7.19112	0.358216	7	31.9	19.8	46.9	34.6	11.9	#NULL!	19	0	0	0	0	1
North Dakota	2017	754942	23.3577	61.6527	14.9896	5.47698	1.79881	3.39139	85.5434	3.78943	52686	61634	10.3	2.7	1	0	0	64.1714	60.7569	7.11952	0.354056	7.5	33.2	18.3	44.9	34.8	13.2	#NULL!	20.1	0	0	0	0	1
North Dakota	2018	758080	23.4876	61.1363	15.3761	5.48676	1.81894	3.58498	85.1619	3.94747	55598	66505	10.7	2.6	1	0	0	61.9	57.9436	6.94135	0.331979	7.3	35.1	19.1	51.1	32.8	11.5	2.5	19.2	0	0	0	0	1
Ohio	2009	11528896	23.8362	62.2186	13.9452	0.24848	1.80411	12.7075	82.2514	2.98858	35532	53826	15.2	10.3	0	0	1	65.5	66.9	11.774	1.8567	12.2	29.8	20.3	40.6	56.7	8.5	4.8	10	0	0	0	0	1
Ohio	2010	11539336	23.5988	62.3106	14.0905	0.246817	1.85856	12.7882	82.013	3.09347	36575	52961	15.8	10.3	0	0	1	45.2	44.9	13.9299	2.06588	12.3	29.7	22.5	43.5	54.7	9.9	5.1	12.2	0	0	0	0	1
Ohio	2011	11544663	23.3384	62.4166	14.245	0.249206	1.9211	12.8561	81.7879	3.18564	39067	49957	16.4	8.8	1	0	0	45.2	44.9	15.4118	1.86425	11.9	29.7	25.1	43.7	54.5	10.5	5.6	12.3	0	0	1	0	1
Ohio	2012	11548923	23.1071	62.1401	14.7528	0.250335	1.9976	12.931	81.5417	3.27937	40632	48622	16.3	7.4	1	0	0	63.1	64.5	15.6544	1.38321	11.5	30.1	23.3	44.8	54.2	10.9	5.7	13	0	0	1	0	1
Ohio	2013	11576684	22.924	61.948	15.128	0.252663	2.10263	13.0276	81.2384	3.37877	41098	54793	16	7.5	1	0	0	63.1	64.5	15.7616	1.14387	11	30.4	23.4	44.7	51.4	11	5.9	12.9	0	0	1	0	1
Ohio	2014	11602700	22.7756	61.7108	15.5136	0.254596	2.20617	13.1218	80.9389	3.47862	42755	52708	15.8	5.8	1	0	0	39.7	35.1	15.1011	1.0336	8.4	32.6	21	46.1	49.7	10.3	5.2	12.6	0	0	1	0	1
Ohio	2015	11617527	22.6467	61.4884	15.865	0.255975	2.31369	13.229	80.6214	3.58003	44341	56494	14.8	4.9	1	0	0	39.7	35.1	14.4287	0.962881	6.5	29.8	21.6	43.8	49	11.9	6	13.9	0	0	1	0	1
Ohio	2016	11634370	22.5007	61.2471	16.2523	0.258441	2.42633	13.329	80.2978	3.68844	45043	56490	14.6	5	1	0	0	63.6359	62.9118	13.8266	0.916441	5.6	31.5	22.5	46.6	47.8	12.9	6.5	14.2	0	0	1	0	1
Ohio	2017	11659650	22.3677	60.9951	16.6372	0.260239	2.53001	13.4176	79.9853	3.80684	46669	62167	14	5	1	0	0	63.6359	62.9118	12.8803	0.869601	6	33.8	21.1	42.8	44.6	13.7	7.5	14.8	0	1	1	0	1
Ohio	2018	11676341	22.2119	60.7339	17.0542	0.262882	2.60795	13.5074	79.69	3.93178	48793	61633	13.9	4.5	1	0	0	52.5	50.1527	12.173	0.77703	6.5	34	20.5	50.4	42.9	13.1	6.8	15.3	0	1	1	0	1
Oklahoma	2009	3717572	24.8203	61.7395	13.4403	9.37448	1.95569	8.08469	71.9965	8.58864	35338	53825	16.2	6.4	0	0	1	58.7	55.8	12.7209	0.540297	18.7	32	25.5	43.9	60.1	14.4	6.8	15.3	0	0	0	1	1
Oklahoma	2010	3759944	24.7771	61.6825	13.5404	9.45291	2.00338	8.15281	71.521	8.86989	36541	49749	16.9	6.8	0	0	1	40.4	38.8	15.492	0.559494	18.9	31.3	23.7	45.6	57.9	14.4	5.7	16.5	0	0	0	1	1
Oklahoma	2011	3788379	24.7141	61.6722	13.6137	9.46817	2.09694	8.18672	71.1199	9.12831	39038	54217	17.2	5.9	1	0	0	40.4	38.8	16.226	0.524362	18.7	31.1	26.1	45.5	59.4	16.6	7	18.5	0	0	0	1	1
Oklahoma	2012	3818814	24.6366	61.3854	13.978	9.46742	2.18615	8.22318	70.7458	9.37747	41467	53040	17.2	5.2	1	0	0	52.4	49.2	16.1031	0.494765	18.4	32.2	23.3	46.1	55.4	16.3	7.3	17.6	0	0	0	1	1
Oklahoma	2013	3853214	24.6321	61.1567	14.2112	9.47412	2.27927	8.28355	70.3427	9.62033	43097	49841	16.8	5.3	1	0	0	52.4	49.2	16.138	0.429349	17.7	32.5	23.7	46.7	56.9	16.5	7	17.2	0	0	0	1	1
Oklahoma	2014	3878187	24.6206	60.9104	14.469	9.48799	2.37572	8.32835	69.9416	9.86634	45542	50113	16.6	4.5	1	0	0	34.2	29.9	15.6901	0.4065	15.4	33	21.1	49.1	53.1	15.7	6.6	19.1	0	1	0	1	1
Oklahoma	2015	3909500	24.5889	60.7128	14.6983	9.49485	2.49694	8.38624	69.5032	10.1188	44249	49897	16.1	4.4	1	0	0	34.2	29.9	15.3027	0.404274	13.9	33.9	22.2	45.8	54.1	18	8.5	20.3	0	1	0	1	1
Oklahoma	2016	3926331	24.5024	60.4929	15.0047	9.52352	2.55035	8.41653	69.1057	10.4039	41876	53307	16.3	4.8	1	0	0	56.6224	52.2994	15.6092	0.405852	13.8	32.8	19.6	47.2	49.6	19.6	8.6	21	0	1	0	1	1
Oklahoma	2017	3931316	24.3795	60.272	15.3484	9.56468	2.5884	8.44458	68.7472	10.6551	43649	53147	15.8	4.2	1	0	0	56.6224	52.2994	15.3612	0.38407	14.2	36.5	20.2	44.9	46.7	17.2	8.5	19.1	0	1	0	1	1
Oklahoma	2018	3940235	24.226	60.0764	15.6975	9.58247	2.64116	8.47203	68.4305	10.8738	46267	54434	15.6	3.4	1	0	0	49.4	41.9428	14.8485	0.352864	14.2	34.8	19.7	51.3	46.8	16.8	7	20	0	1	0	1	1
Oregon	2009	3808600	22.7431	63.5316	13.7253	1.38074	4.37722	2.13905	80.5973	11.5057	35481	57603	14.3	11.3	0	1	0	67.6	67.7	15.2556	1.51212	17	23.6	17.9	38.2	48.4	10.4	2.6	16.2	0	0	0	1	1
Oregon	2010	3837491	22.5675	63.4428	13.9897	1.38249	4.47449	2.16222	80.1904	11.7904	36122	58404	15.8	10.6	0	1	0	56.3	52.7	18.3723	1.88025	17.1	27.6	15.1	37.5	47.1	11.4	2.9	17.1	0	0	1	1	1
Oregon	2011	3872036	22.3316	63.4425	14.226	1.38201	4.65391	2.196	79.8109	11.9571	37818	57653	17.5	9.5	0	0	1	56.3	52.7	19.9574	2.04068	15.7	26.7	19.7	38	46.1	10.5	2.9	16.6	0	0	1	1	1
Oregon	2012	3899001	22.0838	63.0795	14.8367	1.38594	4.77497	2.23052	79.5217	12.0869	39602	56730	17.2	8.8	0	0	1	67.6	63.1	20.9085	1.7463	14.9	27.3	17.9	40.1	45.6	10.8	2.8	17.8	0	0	1	1	1
Oregon	2013	3922468	21.8685	62.7738	15.3577	1.38405	4.86015	2.26459	79.2388	12.2524	40020	52905	16.7	7.9	0	1	0	67.6	63.1	20.8434	1.5202	14.7	26.5	17.3	42.2	42.5	11	2.3	16.8	0	0	1	1	1
Oregon	2014	3963244	21.6993	62.458	15.8427	1.38447	5.01746	2.31954	78.8577	12.4209	42493	62509	16.6	6.8	0	1	0	55.5	50.9	20.2407	1.36644	9.7	27.9	17	44.3	40.5	11.7	2.4	18.6	0	0	1	1	1
Oregon	2015	4015792	21.4968	62.2183	16.2849	1.38187	5.14466	2.36698	78.5222	12.5843	45194	64478	15.4	5.6	0	1	0	55.5	50.9	19.4171	1.08463	7	30.1	17.1	42	39	11.4	3.4	17.8	0	0	1	1	1
Oregon	2016	4089976	21.2772	62.0636	16.6592	1.38069	5.36433	2.41644	78.0786	12.76	46514	61879	13.3	4.8	0	1	0	66.308	66.1779	17.9674	0.904282	6.2	28.7	16.2	40	36.5	11.9	3.3	17.8	1	1	1	1	1
Oregon	2017	4143625	21.0534	61.852	17.0946	1.37884	5.48906	2.4593	77.6662	13.0067	48407	64021	13.2	4.1	0	1	0	66.308	66.1779	16.4269	0.829328	6.8	29.4	16.1	40.5	35.1	12.1	3.1	19	1	1	1	1	1
Oregon	2018	4181886	20.7819	61.5848	17.6333	1.38194	5.58337	2.50483	77.3046	13.2252	50951	69165	12.6	4.1	0	1	0	61.1	59.7128	15.1599	0.795164	7.1	29.9	15.6	48.3	32.9	11.7	2.5	19	1	1	1	1	1
Pennsylvania	2009	12666858	22.1438	62.4881	15.368	0.169245	2.83324	10.9457	80.5744	5.47742	40390	56517	12.5	8	0	0	1	62.4	63.6	10.5614	0.938332	9.9	28.1	20.2	43.9	49.2	10.4	5.4	12.2	0	0	0	1	1
Pennsylvania	2010	12711160	21.9211	62.637	15.4419	0.169324	2.92901	11.0076	80.1805	5.71359	42047	55763	13.4	8.5	0	0	1	43.9	41.7	12.389	1.02584	10.2	29.2	18.4	43.4	48.9	10.1	5.6	11.9	0	0	0	1	1
Pennsylvania	2011	12745815	21.684	62.795	15.521	0.171343	3.03681	11.0773	79.7797	5.93487	44205	55845	13.8	7.9	1	0	0	43.9	41.7	13.4806	1.27542	10.1	28.6	22.4	43.5	47.5	11.1	5.6	13.2	0	0	0	1	1
Pennsylvania	2012	12767118	21.4621	62.5495	15.9884	0.173007	3.13772	11.1488	79.3843	6.15619	46018	56871	13.7	7.8	1	0	0	61.6	59.5	14.0925	1.49029	9.8	29.1	21.4	46.2	46.8	11.2	5.8	12.4	0	0	0	1	1
Pennsylvania	2013	12776309	21.2742	62.388	16.3378	0.174542	3.24873	11.222	79.0067	6.34801	46412	59552	13.7	7.4	1	0	0	61.6	59.5	13.9695	1.378	9.7	30	21	46.3	45.1	11.2	5.3	13.4	0	0	0	1	1
Pennsylvania	2014	12788313	21.1385	62.1685	16.6929	0.175778	3.36498	11.2783	78.6125	6.56847	48434	58579	13.6	5.9	1	0	0	40	36.1	14.0453	1.33653	8.5	30.2	19.9	50.3	43.8	10.5	5.2	13.3	0	0	0	1	1
Pennsylvania	2015	12784826	21.0378	61.9354	17.0268	0.177961	3.46281	11.3347	78.231	6.79354	50382	64006	13.2	5.3	0	0	1	40	36.1	14.2878	1.23255	6.4	30	18.1	48.2	43.1	11.4	5.6	14	0	0	0	1	1
Pennsylvania	2016	12782275	20.9293	61.6526	17.4181	0.179663	3.57089	11.3983	77.8092	7.04191	51619	63809	12.9	5.4	0	0	1	62.6103	63.6196	14.5814	1.09753	5.6	30.3	18	53.3	41	12	6	14.7	0	0	0	1	1
Pennsylvania	2017	12787641	20.8348	61.348	17.8173	0.181065	3.67898	11.4537	77.3819	7.30429	53155	62779	12.5	4.9	0	0	1	62.6103	63.6196	14.4119	0.992238	5.5	31.6	18.8	46	38.7	12.5	6.6	15	0	0	0	1	1
Pennsylvania	2018	12800922	20.7065	61.0534	18.2401	0.182377	3.77243	11.503	76.936	7.60618	56252	64524	12.2	4.2	0	0	1	54.6	51.4357	14.2067	0.882587	5.5	30.9	17	54.2	37.4	12.5	6.4	14.9	0	0	0	1	1
Rhode Island	2009	1053646	21.44	64.2174	14.3426	0.507286	3.09335	6.02347	78.2408	12.1351	40766	60578	11.5	11	0	0	1	67.4	61.8	9.70945	1.85464	11.3	24.9	15.1	48.7	48.8	5	2.9	10.8	0	0	0	0	1
Rhode Island	2010	1053959	21.2047	64.3335	14.4618	0.495086	3.16435	6.0954	77.7144	12.5308	42944	59582	14	11.2	0	0	1	46.7	44.8	13.1851	1.59184	12.2	26	15.7	53.9	48.9	4.6	2.6	12.3	0	0	0	0	1
Rhode Island	2011	1053649	20.9306	64.4733	14.5961	0.495516	3.29882	6.19741	77.0743	12.9339	44670	54864	14.7	11	0	0	1	46.7	44.8	15.2044	1.47797	10.8	25.4	20	49.8	48	3	#NULL!	8.9	0	0	0	0	1
Rhode Island	2012	1054621	20.624	64.2917	15.0843	0.496292	3.39013	6.23314	76.5144	13.366	46282	61431	13.7	10.4	0	0	1	62.5	58	16.3894	1.47906	11.1	25.7	17.4	56.7	48.1	4.1	3	9.5	0	0	0	0	1
Rhode Island	2013	1055081	20.3592	64.1997	15.4411	0.499582	3.45319	6.32966	75.9849	13.7327	46226	60812	14.3	9.3	0	0	1	62.5	58	17.0532	1.35776	11.6	27.3	17.4	56.9	50.4	5.3	2.8	12.2	0	0	0	0	1
Rhode Island	2014	1055936	20.1146	64.1117	15.7737	0.501072	3.53876	6.42984	75.4011	14.1293	48169	62252	14.3	7.7	0	1	0	43.3	41.7	16.9061	1.22846	7.4	27	16.3	58.7	47.7	3	2.5	10.1	0	0	0	0	1
Rhode Island	2015	1056065	19.9413	63.9982	16.0605	0.504893	3.63103	6.5245	74.7668	14.5728	50058	59038	13.9	6	0	1	0	43.3	41.7	16.5733	1.05124	5.7	26	15.5	56.1	47	4.7	2.8	11.2	0	0	0	0	1
Rhode Island	2016	1056770	19.7755	63.8087	16.4158	0.50361	3.70222	6.63049	74.1615	15.0022	50555	64383	12.8	5.2	0	1	0	60.5989	59.0505	16.1866	0.906993	4.3	26.6	14.4	55.4	41.6	4.1	2.3	11.2	0	0	0	0	1
Rhode Island	2017	1055673	19.5942	63.5963	16.8095	0.501576	3.70162	6.72453	73.6605	15.4118	52419	66995	11.6	4.4	0	1	0	60.5989	59.0505	15.574	1.02699	4.6	30	15	50.1	39.6	3.9	#NULL!	11.8	0	0	0	0	1
Rhode Island	2018	1058287	19.4637	63.3453	17.191	0.504967	3.77733	6.84436	72.9646	15.9087	54800	62266	12.9	4	0	1	0	51.6	46.9729	15.023	0.942671	4.1	27.7	14.6	60.4	35.8	3.3	#NULL!	9.5	1	1	0	0	1
South Carolina	2009	4589872	23.5242	63.0347	13.4412	0.395022	1.40241	28.3024	64.9799	4.92031	31727	48221	17.1	11.2	1	0	0	65.6	58	14.9788	0.89503	16.8	30.1	20.4	39.6	54.8	13.5	7.6	13	0	0	0	0	1
South Carolina	2010	4635649	23.2864	62.9679	13.7457	0.394486	1.44079	28.2489	64.8097	5.10617	32458	48127	18.2	11.2	1	0	0	50.9	39.7	17.1952	0.94417	17.5	32	21	46.7	52.5	14	7.1	13.5	0	0	0	1	1
South Carolina	2011	4671994	23.0303	62.8743	14.0954	0.395292	1.49086	28.1813	64.7942	5.13836	34073	44850	18.9	10.6	1	0	0	50.9	39.7	18.0738	0.86202	16.7	30.8	23.1	42.1	51.8	14.8	7.8	13.6	0	0	0	1	1
South Carolina	2012	4717354	22.8151	62.4368	14.7481	0.398634	1.5471	28.1138	64.763	5.17746	35570	48650	18.3	9.2	1	0	0	64.7	56.3	18.4383	0.658602	16.8	31.6	22.5	44.8	51.8	15.3	8.2	13.7	0	0	0	1	1
South Carolina	2013	4764080	22.6165	62.1137	15.2697	0.400056	1.59137	28.048	64.7284	5.23217	35731	47035	18.6	7.6	1	0	0	64.7	56.3	18.3848	0.59268	15.8	31.7	22	44.3	49.4	15.2	6.8	14	0	0	0	1	1
South Carolina	2014	4823617	22.4553	61.7708	15.7739	0.401587	1.65233	27.9208	64.7019	5.32335	37624	47702	18	6.5	1	0	0	42.4	34.8	17.3005	0.512249	13.6	32.1	21.5	48.3	46.7	15.5	7.6	15.2	0	0	0	1	1
South Carolina	2015	4891938	22.3125	61.4459	16.2415	0.403623	1.71517	27.7759	64.6763	5.42897	39499	49137	16.6	6	1	0	0	42.4	34.8	16.4469	0.467688	10.9	31.7	19.7	46.9	45.1	17.3	9.5	14.8	0	0	0	1	1
South Carolina	2016	4957968	22.1423	61.1221	16.7356	0.405852	1.78105	27.623	64.6595	5.53061	40406	56858	15.3	5	1	0	0	62.0624	56.6963	16.2367	0.413856	10	32.3	20	47.4	42.5	17.7	9	15.7	0	0	0	1	1
South Carolina	2017	5021268	21.9821	60.808	17.2099	0.406073	1.84605	27.4497	64.6287	5.66946	42081	55866	15.4	4.3	1	0	0	62.0624	56.6963	14.3386	0.373694	11	34.1	18.8	44.1	41.1	17.7	9.3	16.3	0	1	0	1	1
South Carolina	2018	5084156	21.7745	60.532	17.6935	0.405633	1.91414	27.2875	64.5718	5.82099	43702	57444	15.3	3.5	1	0	0	48.7	43.9887	12.9445	0.346324	10.5	34.3	18	46.8	38.9	17.6	10.2	15.4	0	1	0	1	1
South Dakota	2009	807067	24.9303	60.7781	14.2916	8.93965	1.03696	1.48996	85.8436	2.68986	39395	53764	14.2	4.9	1	0	0	67.8	64.7	9.16668	0.778581	13.1	30.3	17.5	53	41.2	9.4	4	16.3	0	0	0	1	1
South Dakota	2010	816166	24.898	60.7902	14.3118	8.98151	1.06045	1.60212	85.6029	2.75299	41163	52344	14.4	5	1	0	0	54.9	52.9	11.681	0.827089	12.4	27.7	15.4	55.6	45.4	9.2	#NULL!	17.5	0	0	0	1	1
South Dakota	2011	823579	24.7742	60.934	14.2918	8.98068	1.1257	1.70305	85.1886	3.00202	44612	52838	13.9	4.7	1	0	0	54.9	52.9	12.3628	0.828579	11.9	28.1	23	51.1	47.3	8.4	3.1	15.7	0	0	0	1	1
South Dakota	2012	833566	24.6589	60.8402	14.501	8.95214	1.25545	1.94994	84.5877	3.25481	45179	54144	13.4	4.3	1	0	0	61	59.3	12.458	0.801936	11.5	28.1	22	56.7	43.9	9.5	2.4	16.8	0	0	0	1	1
South Dakota	2013	842316	24.6715	60.5665	14.762	8.92575	1.30557	2.04555	84.294	3.42912	45243	57670	14.2	3.8	1	0	0	61	59.3	12.353	0.752736	11.3	29.9	19.6	57.4	41.5	10	2.5	18	0	0	0	1	1
South Dakota	2014	849129	24.7023	60.1851	15.1127	8.90583	1.35268	2.10015	84.0977	3.54363	46957	56328	14.2	3.4	1	0	0	44.1	44.3	11.8872	0.722554	9.8	29.8	18.6	59.6	43.3	10.3	3.1	17.1	0	0	0	1	1
South Dakota	2015	853988	24.7404	59.7671	15.4925	8.91546	1.43491	2.18434	83.8206	3.64467	48652	58364	13.7	3.1	1	0	0	44.1	44.3	11.5403	0.696555	10.2	30.4	20.1	56.6	40.9	11.1	4.2	20.4	0	0	0	1	1
South Dakota	2016	862996	24.7644	59.4106	15.825	8.89309	1.5737	2.37846	83.3376	3.81717	48621	60116	13.3	3	1	0	0	59.1152	58.6357	11.1221	0.699569	8.7	29.6	18.1	53.9	39.4	13.4	4.7	20.2	0	0	0	1	1
South Dakota	2017	872868	24.742	59.1017	16.1563	8.84681	1.69865	2.57267	82.8438	4.03807	49577	58301	13	3.2	1	0	0	59.1152	58.6357	10.6841	0.692755	9.1	31.9	19.3	47.7	38.5	11.9	4.2	22.5	0	0	0	1	1
South Dakota	2018	878698	24.6299	58.7252	16.645	8.83967	1.67691	2.62354	82.7061	4.15376	52426	59463	13.1	3.1	1	0	0	51.9	52.8159	9.94765	0.684042	9.8	30.1	19	54.4	35.2	13.6	3.9	19.3	0	0	0	1	1
Tennessee	2009	6306019	23.7025	63.019	13.2785	0.28449	1.56197	16.9642	76.7714	4.41797	34260	47535	17.1	10.5	0	0	1	55.5	57	17.0005	2.41865	14.3	32.9	22	44.1	63.5	15.1	8	14.6	0	0	1	1	1
Tennessee	2010	6355311	23.519	62.9754	13.5057	0.27964	1.60076	17.0349	76.5027	4.58196	35653	44541	17.7	9.7	0	0	1	37.7	34.6	19.2598	2.47354	14.4	31.7	20.1	47.8	62.4	14.4	6.5	14.6	0	0	1	1	1
Tennessee	2011	6399291	23.3064	62.9838	13.7098	0.281406	1.66689	17.104	76.2613	4.68643	37616	47306	18.3	9	1	0	0	37.7	34.6	19.9364	2.39022	14.6	29.2	23	47.3	59.4	14.4	7.1	14.4	0	0	1	1	1
Tennessee	2012	6453898	23.1142	62.6758	14.21	0.284262	1.72226	17.1975	75.9901	4.80592	39296	47110	17.9	7.8	1	0	0	55.7	51.9	20.4033	2.10872	13.9	31.1	24.9	50.8	58.7	15	7.4	14.6	0	0	1	1	1
Tennessee	2013	6494340	22.9753	62.3941	14.6306	0.28668	1.77798	17.25	75.7824	4.90302	39421	46817	17.8	7.8	1	0	0	55.7	51.9	20.6655	1.87326	13.9	33.7	24.3	52.7	56.5	15.4	6.3	15.4	0	1	1	1	1
Tennessee	2014	6541223	22.8552	62.1174	15.0273	0.290221	1.82023	17.293	75.5793	5.01729	40799	46415	18.3	6.6	1	0	0	36.6	28.6	20.0651	1.60813	12	31.2	24.2	48.8	56.7	15.1	6.5	14.8	0	1	1	1	1
Tennessee	2015	6591170	22.7446	61.8843	15.3711	0.293256	1.87492	17.3217	75.366	5.14417	42590	50165	16.7	5.6	1	0	0	36.6	28.6	18.6521	1.23571	10.3	33.8	21.9	46.3	54.4	16	7.2	15.7	0	1	1	1	1
Tennessee	2016	6646010	22.6128	61.6732	15.714	0.297261	1.92279	17.3296	75.1746	5.27577	43720	53727	15.8	4.7	1	0	0	53.9935	51.086	16.7504	1.00117	9	34.8	22.1	43.9	53.3	17.1	8.8	16.3	0	1	1	1	1
Tennessee	2017	6708799	22.4559	61.5247	16.0195	0.301216	1.97755	17.3429	74.94	5.43835	44950	56654	15	3.8	1	0	0	53.9935	51.086	15.6072	0.842529	9.5	32.8	22.6	36.4	47.4	18.4	8.8	16.8	0	1	1	1	1
Tennessee	2018	6771631	22.2745	61.3731	16.3524	0.30675	2.04401	17.3367	74.7169	5.59561	46889	56060	15.3	3.5	1	0	0	49.6	44.2265	14.3374	0.697801	10.1	34.4	20.7	48.2	45.4	17.8	9.2	16.6	0	1	1	1	1
Texas	2009	24801761	27.3888	62.3589	10.2523	0.368313	3.99088	11.791	46.5947	37.255	36711	55699	17.2	7.6	1	0	0	56.1	54.1	12.1086	0.434793	23.8	29.5	17.9	40.4	44.8	11	6	11.6	0	0	0	1	1
Texas	2010	25241971	27.2472	62.3703	10.3825	0.366608	4.09611	11.8128	46.0184	37.7061	38276	54554	17.9	8.1	1	0	0	36.4	32.1	14.0701	0.462482	23.7	31.7	15.8	41.7	43.3	11	5.4	11.7	0	0	0	1	1
Texas	2011	25645629	27.0366	62.4279	10.5354	0.366788	4.20427	11.8396	45.572	38.0173	41245	54879	18.5	7.8	1	0	0	36.4	32.1	15.5086	0.431854	23	30.4	19.2	41.4	42.7	10.3	4.9	11.5	0	0	0	1	1
Texas	2012	26084481	26.8008	62.3158	10.8834	0.368104	4.3379	11.8939	45.1541	38.246	43406	56896	17.9	6.7	1	0	0	53.8	49.6	15.4822	0.387151	22.5	29.2	18.2	43.7	41.1	10.7	5.1	11.9	0	0	0	1	1
Texas	2013	26480266	26.6356	62.1965	11.168	0.36895	4.48554	11.9569	44.701	38.4876	43797	55503	17.5	6.3	1	0	0	53.8	49.6	15.2638	0.33238	22.1	30.9	15.9	45.2	38.9	10.6	5.1	11.7	0	0	0	1	1
Texas	2014	26964333	26.4846	62.0936	11.4218	0.369781	4.6691	12.0216	44.2707	38.6688	46311	57201	17.2	5.1	1	0	0	34.6	28.3	14.288	0.287812	19.1	31.9	14.5	50.1	38.1	10.7	5.2	12.2	0	0	0	1	1
Texas	2015	27470056	26.3543	61.9854	11.6603	0.370276	4.8555	12.0954	43.8067	38.8721	46605	59856	15.9	4.4	1	0	0	34.6	28.3	13.5591	0.248343	17.1	32.4	15.2	47.9	35.2	11.7	5.6	12.5	0	0	0	1	1
Texas	2016	27914410	26.207	61.8649	11.9281	0.370153	5.01064	12.1812	43.3226	39.1154	45654	60844	15.6	4.6	1	0	0	55.3945	51.4028	13.5001	0.228525	16.6	33.7	14.3	43.5	34.4	12.1	6	12.6	0	0	0	1	1
Texas	2017	28295273	26.0173	61.7624	12.2203	0.369973	5.15505	12.2715	42.873	39.3304	47975	61557	14.7	4.3	1	0	0	55.3945	51.4028	13.8584	0.217778	17.3	33	15.7	37.6	32.9	12.4	5.8	13.4	0	0	0	1	1
Texas	2018	28628666	25.7642	61.6882	12.5477	0.370485	5.25515	12.3584	42.4616	39.5544	50483	59785	14.9	3.8	1	0	0	48.4	45.553	13.606	0.193323	17.7	34.8	14.4	47.9	30.6	12.2	5.4	13.7	0	1	0	1	1
Utah	2009	2723421	31.4991	59.5638	8.93707	1.09836	3.13576	1.1877	81.8154	12.7627	31833	68623	11.5	7.3	1	0	0	53.1	56	6.80328	0.590538	14.6	24	9.8	43	21	10.4	1.9	17.9	0	0	1	1	1
Utah	2010	2775332	31.4925	59.4582	9.0493	1.08164	3.19742	1.20764	81.5204	12.9929	32156	65443	13.2	7.8	1	0	0	38.6	36.3	8.91443	0.634158	15.3	23	9.1	45	21.5	12.2	1.9	18.3	0	0	1	1	1
Utah	2011	2814384	31.3382	59.4872	9.17469	1.07611	3.25826	1.2283	81.3271	13.1102	34198	62092	13.5	6.7	1	0	0	38.6	36.3	10.09	0.506502	15.3	24.4	11.8	42.8	20.2	12.1	2.1	19.4	0	0	1	1	1
Utah	2012	2853375	31.1422	59.3718	9.48603	1.07185	3.3596	1.26289	81.1118	13.1938	36140	63924	12.8	5.4	1	0	0	57	55.5	9.70395	0.393838	14.5	24.3	10.6	42.9	20.5	12.4	1.7	21	0	0	1	1	1
Utah	2013	2897640	30.9722	59.2901	9.73772	1.06618	3.42506	1.28857	80.8967	13.3235	36729	65913	12.7	4.6	1	0	0	57	55.5	8.68383	0.348726	14	24.1	10.3	41.5	18.8	12.6	1.9	21.4	0	0	1	1	1
Utah	2014	2936879	30.7747	59.2101	10.0153	1.06824	3.49977	1.31075	80.675	13.4462	38524	67296	11.7	3.8	1	0	0	36.5	29.7	7.82842	0.330447	12.5	25.7	9.7	46.9	19.2	12.3	2	20.5	0	0	1	1	1
Utah	2015	2981835	30.5391	59.1894	10.2715	1.06461	3.56965	1.33435	80.4046	13.6267	40876	70227	11.3	3.6	1	0	0	36.5	29.7	7.5659	0.293181	10.5	24.5	9.1	43.5	19.2	12.8	2	22.4	0	0	1	1	1
Utah	2016	3041868	30.2591	59.2321	10.5088	1.0582	3.66886	1.38293	80.0561	13.8339	42385	70613	10.2	3.4	1	0	0	62.6826	56.802	7.22647	0.292871	8.8	25.4	8.8	43.4	18.4	12.9	2.5	21.8	0	0	1	1	1
Utah	2017	3101042	29.8967	59.342	10.7613	1.05403	3.77405	1.44142	79.6755	14.055	44032	71490	9.7	3.3	1	0	0	62.6826	56.802	6.65256	0.294345	9.2	25.3	8.9	38.5	17.2	14	2.6	22.7	0	0	1	1	1
Utah	2018	3153550	29.4804	59.4488	11.0708	1.05088	3.86009	1.4809	79.3654	14.2427	46431	77067	9	3	1	0	0	57.6	49.7921	5.99618	0.264406	9.4	27.8	9	45.9	16.5	13.2	2.2	22.2	0	0	1	1	1
Vermont	2009	624817	20.8781	64.8273	14.2946	0.44413	1.3548	1.23748	95.4793	1.48427	40275	61381	11.4	6.6	0	0	1	64.7	67.3	11.5434	1.02518	8.6	23.4	17.1	46.5	50.2	8.9	#NULL!	13	0	0	0	0	1
Vermont	2010	625879	20.5778	64.7954	14.6268	0.427239	1.37934	1.25855	95.4509	1.48399	41444	64551	12.7	6.1	0	0	1	55	49.4	13.6669	1.00441	8	23.9	15.4	45.4	53.8	10.3	#NULL!	15.7	0	0	0	0	1
Vermont	2011	627049	20.2517	64.7811	14.9673	0.432662	1.47166	1.31425	95.2042	1.57723	43785	58029	11.5	5.5	0	1	0	55	49.4	14.6779	0.994088	6.6	25.4	19.1	45.5	49	11.7	#NULL!	17.8	0	0	0	0	1
Vermont	2012	626090	19.947	64.381	15.672	0.430928	1.51528	1.34789	95.0809	1.62501	45354	60901	11.8	5	0	1	0	63.3	60.7	15.4258	1.05825	6.5	23.7	16.5	49.6	42.6	8.7	#NULL!	13	0	0	0	0	1
Vermont	2013	626210	19.6514	64.0644	16.2842	0.427812	1.56226	1.40831	94.9006	1.70103	45941	70735	12.3	4.4	0	1	0	63.3	60.7	16.0555	1.14759	7.2	24.7	16.6	50	42.7	9.2	#NULL!	16.8	0	0	0	0	1
Vermont	2014	625214	19.4329	63.6707	16.8965	0.425134	1.61385	1.44686	94.7735	1.74068	47802	64455	12.2	3.9	0	1	0	42.5	38.9	14.8749	1.0271	5	24.8	16.4	49.9	48.7	10.3	#NULL!	18.7	0	0	0	0	1
Vermont	2015	625216	19.2015	63.3375	17.461	0.427212	1.78754	1.51356	94.4801	1.79154	49581	63058	10.2	3.6	0	1	0	42.5	38.9	13.5943	0.930838	3.8	25.1	16	49.2	41.8	9.6	#NULL!	14.8	0	0	0	0	1
Vermont	2016	623657	18.9513	62.949	18.0997	0.429884	1.86817	1.55646	94.2813	1.86417	50795	63660	11.9	3.2	0	1	0	62.476	63.6665	12.7819	0.900121	3.7	27.1	17	47.3	41.7	11.1	#NULL!	17.3	0	0	0	0	1
Vermont	2017	624344	18.7246	62.5671	18.7083	0.431813	1.99281	1.6036	94.0285	1.94332	51992	65234	11.3	2.9	0	0	1	62.476	63.6665	12.2622	0.955977	4.6	27.6	15.8	43.6	39.7	11.7	#NULL!	18.3	1	0	0	0	1
Vermont	2018	624358	18.482	62.1366	19.3813	0.440452	2.00542	1.63704	93.9144	2.0027	54342	70066	11	2.5	0	0	1	54.9	54.8276	11.7012	0.785754	4	27.5	13.7	51.9	36.4	12.8	#NULL!	18.8	1	0	0	0	1
Virginia	2009	7925937	23.2797	64.647	12.0733	0.297302	5.83598	19.8182	66.3847	7.66383	44122	70981	10.5	6.7	0	0	1	68.7	67	8.22269	0.952949	11.9	25.5	19	47.5	49.8	10.3	4.9	11.7	0	0	1	0	1
Virginia	2010	8023699	23.1173	64.6242	12.2584	0.296596	6.0118	19.8129	65.9303	7.94839	45495	69675	11.1	7.1	0	0	1	40.7	38.7	9.79794	0.98813	13.1	26.4	18.5	49.9	48.5	10.8	4.7	11.7	0	0	1	0	1
Virginia	2011	8101155	22.9244	64.6004	12.4752	0.297081	6.1636	19.7757	65.5984	8.16524	47771	70062	11.5	6.6	0	0	1	40.7	38.7	10.6007	0.904672	12.5	29.2	20.9	46	47.5	10.5	4.2	12.6	0	0	1	0	1
Virginia	2012	8185080	22.7477	64.2764	12.9759	0.297089	6.33435	19.7627	65.2387	8.3672	49586	70818	11.7	6.1	0	0	1	66.9	66.1	11.1652	0.826392	12.5	27.4	19	49.4	46.1	10.1	4.1	12.6	0	0	1	0	1
Virginia	2013	8252427	22.5842	64.021	13.3948	0.297743	6.47716	19.7742	64.8833	8.56765	48858	71160	11.7	5.7	0	0	1	66.9	66.1	11.4019	0.754299	12.3	27.2	19	50.4	43.4	10.2	4	12.5	0	0	1	0	1
Virginia	2014	8310993	22.4365	63.7515	13.8121	0.29982	6.65624	19.8062	64.5004	8.73733	50761	70239	11.8	5.2	0	0	1	41.7	36.6	11.0565	0.662962	10.9	28.5	19.5	51.8	42.4	10.3	4.1	12.9	0	0	1	0	1
Virginia	2015	8361808	22.3284	63.4527	14.2189	0.298548	6.83825	19.8579	64.064	8.94131	52899	65169	11.2	4.5	0	0	1	41.7	36.6	10.2893	0.598663	9.1	29.2	16.5	49.5	41.2	10.9	4.5	12.7	0	0	1	0	1
Virginia	2016	8410106	22.2236	63.1444	14.632	0.299307	7.00476	19.8858	63.6475	9.16264	53611	69535	11	4.1	0	0	1	68.1603	66.1113	9.82572	0.517887	8.7	29	15.3	50.5	38.6	12.1	5.5	13.2	0	0	1	0	1
Virginia	2017	8463587	22.1016	62.8685	15.03	0.301173	7.16317	19.9151	63.2266	9.39391	55317	72537	10.6	3.7	0	0	1	68.1603	66.1113	9.16335	0.416971	8.8	30.1	16.4	48.1	36.8	11.9	5.4	13.4	0	0	1	0	1
Virginia	2018	8501286	21.9498	62.5848	15.4654	0.303166	7.26696	19.9553	62.8696	9.60497	57910	77151	10.7	3	0	0	1	57.5	54.2502	8.66011	0.398961	8.8	30.4	15	54.7	35.4	11.8	5.1	14	0	0	1	0	1
Washington	2009	6667426	23.6134	64.2888	12.0979	1.58352	8.27063	4.18431	75.0156	10.9459	41958	70853	12.3	9.2	0	1	0	66.8	66.6	11.417	2.21138	13.4	26.9	14.9	42.3	47.5	9.1	2.9	13.3	0	0	0	1	1
Washington	2010	6742830	23.4738	64.1608	12.3654	1.57656	8.45123	4.22685	74.4558	11.2895	42676	64822	13.4	10	0	1	0	58.1	53.2	14.1781	2.39791	14.2	26.2	15.2	42.6	46.8	8.9	2.7	13.9	0	0	0	1	1
Washington	2011	6826627	23.2362	64.1854	12.5785	1.5696	8.6624	4.31362	73.9643	11.4901	44676	63610	13.9	9.3	0	1	0	58.1	53.2	15.4497	2.04138	14.2	26.5	17.5	41.7	44.1	8.8	2.6	14.3	0	0	0	1	1
Washington	2012	6897058	23.0313	63.854	13.1147	1.56493	8.87828	4.40826	73.4786	11.67	47739	68139	13.5	8.1	0	1	0	65.6	64.8	16.0661	1.74523	13.9	26.8	17.2	47.5	42.6	9.6	3.3	14.5	0	0	0	1	1
Washington	2013	6963985	22.8799	63.5627	13.5574	1.56171	9.09698	4.47837	72.9961	11.8668	48296	69017	14.1	7	0	1	0	65.6	64.8	15.9886	1.5162	14	27.2	16.1	48.4	40.1	8.7	2.9	14	0	0	0	1	1
Washington	2014	7054655	22.7053	63.323	13.9717	1.55605	9.38241	4.53854	72.4599	12.0631	51502	62714	13.2	6.1	0	1	0	50	41.2	15.5295	1.2795	9.2	27.3	15.3	49.5	38.9	9.7	3.1	15.2	0	0	0	1	1
Washington	2015	7163657	22.5335	63.109	14.3575	1.54836	9.67757	4.60712	71.9202	12.2467	53840	71271	12.2	5.6	0	0	1	50	41.2	14.9495	1.01908	6.6	26.4	15	47.9	38.8	9.8	3.4	15.4	0	0	0	1	1
Washington	2016	7294771	22.3839	62.9141	14.702	1.53528	9.9449	4.68348	71.353	12.4834	55883	73573	11.3	5.3	0	0	1	66.2658	64.7473	13.8649	0.89235	6	28.6	14	48.3	35.3	9	2.9	14.9	0	0	0	1	1
Washington	2017	7423362	22.2395	62.7241	15.0364	1.52749	10.2602	4.76644	70.7645	12.6813	58566	73284	11	4.7	0	1	0	66.2658	64.7473	12.5211	0.789512	6.1	27.7	13.5	48.5	34	11.1	3.6	16.9	0	0	0	1	1
Washington	2018	7523869	22.0382	62.5077	15.4541	1.52026	10.5754	4.85746	70.1963	12.8505	62122	79726	10.3	4.5	0	1	0	61.9	57.4363	11.6595	0.732567	6.4	28.7	12	53.8	31.2	10.4	3.7	15.9	1	0	1	1	1
West Virginia	2009	1847775	21.0543	62.9833	15.9624	0.202839	0.747818	3.72372	94.1326	1.193	31361	47504	17.7	7.7	0	1	0	53.4	49.9	16.5583	1.11706	14.2	31.7	25.6	43.9	65.2	13.1	5.1	13.1	0	0	0	1	1
West Virginia	2010	1854239	20.8841	63.0362	16.0796	0.196091	0.757184	3.77195	94.0684	1.20642	32319	49372	18.1	8.7	0	1	0	41	36.8	18.3987	1.21514	14.6	32.9	26.8	48	64.7	14.1	5	14.1	0	0	0	1	1
West Virginia	2011	1856301	20.7706	63.007	16.2225	0.201368	0.808059	3.81215	93.8924	1.28605	34127	46794	18.6	8.1	0	1	0	41	36.8	18.6368	1.24923	14.9	32.4	28.6	47.5	61.9	14.5	5.7	15.9	0	0	0	1	1
West Virginia	2012	1856872	20.7009	62.5087	16.7904	0.204915	0.834468	3.84071	93.7825	1.33741	35116	47721	17.8	7.5	0	1	0	47.8	46.3	18.6783	1.10632	14.4	33.8	28.2	48.8	59.6	14.9	5.9	17.1	0	0	0	1	1
West Virginia	2013	1853914	20.623	62.1036	17.2733	0.208963	0.85457	3.88875	93.6556	1.39214	34945	46502	18.5	6.8	0	1	0	47.8	46.3	18.9165	1.05246	14	35.1	27.3	52.6	56.9	14.3	4.2	16.4	0	0	0	1	1
West Virginia	2014	1849489	20.5838	61.6112	17.805	0.212059	0.877756	3.91968	93.5369	1.45359	36152	41993	18.3	6.6	0	1	0	33.6	31.2	19.6001	0.980586	8.6	35.7	26.7	51.1	58.2	14.6	5.9	18.1	0	0	0	1	1
West Virginia	2015	1842050	20.5269	61.1734	18.2998	0.213566	0.897587	3.94978	93.4287	1.51038	36914	45389	17.9	6.7	0	0	1	33.6	31.2	19.9728	0.844281	6	35.6	25.7	49.6	57.2	14	4.5	17.4	0	0	0	1	1
West Virginia	2016	1831023	20.4374	60.7146	18.8479	0.216273	0.924784	3.96991	93.3207	1.56836	36929	46412	17.9	6.1	0	0	1	50.7664	50.2043	19.5263	0.808182	5.3	37.7	24.8	49.6	53	17.5	6.3	19.3	0	0	0	1	1
West Virginia	2017	1817004	20.3242	60.2615	19.4144	0.218381	0.920967	3.99157	93.2526	1.61651	38645	48102	19.1	5.2	0	0	1	50.7664	50.2043	18.7291	0.776205	6.1	38.1	26	47.6	49.4	18.6	6.5	21.1	0	0	0	1	1
West Virginia	2018	1804291	20.1983	59.8435	19.9582	0.218535	0.91421	4.02745	93.1586	1.68116	40907	50573	17.8	5.2	1	0	0	44.1	41.7342	17.7914	0.715854	6.4	39.5	25.3	48.2	50.5	18.2	5.8	21.2	0	0	0	1	1
Wisconsin	2009	5669264	23.6788	62.7756	13.5456	0.943579	2.37765	6.56584	84.3683	5.74464	38070	60112	12.4	8.6	0	1	0	71.2	72.4	9.66401	0.722736	9.4	29.2	18.8	41.2	45.5	7.9	3	12.5	0	0	0	1	1
Wisconsin	2010	5690475	23.4952	62.7943	13.7105	0.950606	2.43593	6.63482	84.0439	5.93472	38997	58114	13.2	8.7	0	1	0	54.3	52	12.5686	0.935701	9.4	26.9	19.1	42.4	46.2	8.6	2.8	13.4	0	0	0	1	1
Wisconsin	2011	5705288	23.2473	62.8861	13.8666	0.95769	2.51626	6.69635	83.7774	6.05231	41174	58248	13.1	7.8	1	0	0	54.3	52	14.0409	1.10641	9	27.7	20.9	40.8	47.4	7.7	2.7	12.8	0	1	0	1	1
Wisconsin	2012	5719960	23.02	62.6397	14.3402	0.963346	2.60119	6.73944	83.5149	6.18116	43034	58159	13.2	7	1	0	0	73.6	72.9	14.6035	1.05544	9	29.7	20.4	40.6	43.5	8.3	3.5	12.4	0	1	0	1	1
Wisconsin	2013	5736754	22.8146	62.4643	14.7211	0.966819	2.71155	6.77353	83.2563	6.29176	43186	55849	13.5	6.7	1	0	0	73.6	72.9	14.934	1.10927	9.1	29.8	18.7	42.3	42.7	9.7	3.2	14.4	0	1	1	1	1
Wisconsin	2014	5751525	22.6387	62.2283	15.133	0.972403	2.81115	6.8219	82.9963	6.39829	44943	61665	13.2	5.4	1	0	0	55.4	56.6	14.6315	1.09729	7.3	31.2	17.4	44.1	42.4	8.2	3	13.1	0	1	1	1	1
Wisconsin	2015	5760940	22.4808	61.982	15.5372	0.976056	2.91286	6.86737	82.721	6.52269	46685	58745	12.1	4.5	1	0	0	55.4	56.6	13.9828	0.871279	5.7	30.7	17.3	42.7	40.2	10.4	4.5	14.7	0	1	1	1	1
Wisconsin	2016	5772628	22.3175	61.6985	15.9839	0.98236	3.00262	6.9062	82.4408	6.66804	47553	62593	11.8	4	1	0	0	70.4572	69.4539	12.6126	0.676542	5.3	30.7	17.1	43.7	38.2	11.4	4.8	14.7	0	1	1	1	1
Wisconsin	2017	5790186	22.1617	61.3921	16.4461	0.987412	3.08318	6.95468	82.1766	6.79809	49305	65029	11.3	3.3	1	0	0	70.4572	69.4539	11.9449	0.594199	5.4	32	16	40.4	37.6	10.6	3.7	15.4	0	1	1	1	1
Wisconsin	2018	5807406	21.9554	61.1134	16.9311	0.993438	3.1165	6.98088	81.9445	6.96471	51647	62629	11	3	1	0	0	64.6	61.3915	11.2423	0.550072	5.5	32	16.4	50.9	34.9	10.1	3.9	14.8	0	1	1	1	1
Wyoming	2009	559851	24.1064	63.6391	12.2545	2.28775	0.906491	1.08189	87.0128	8.71107	43738	61559	9.8	6.3	0	0	1	64.3	62.8	4.78022	0.106814	15.2	25.4	19.9	42.8	41.7	17.6	#NULL!	20.4	0	0	0	1	1
Wyoming	2010	564487	24.0016	63.5007	12.4977	2.25869	0.926151	1.06167	86.8052	8.9483	45714	60249	11.2	6.4	0	0	1	47.2	45.5	6.16471	0.117024	14.9	25.7	19.5	41.6	39.4	15.6	#NULL!	22.4	0	0	0	1	1
Wyoming	2011	567299	23.862	63.4018	12.7361	2.2794	0.939187	1.12833	86.5787	9.0744	49985	60991	11.3	5.8	1	0	0	47.2	45.5	6.35131	0.107072	15.4	25	23	37.1	38.3	16.8	4.2	23.2	0	0	0	1	1
Wyoming	2012	576305	23.6656	63.1834	13.151	2.27432	1.00537	1.48532	85.8712	9.36379	53524	63016	12.6	5.3	1	0	0	58.9	58.6	5.95985	0.108045	15.4	24.6	21.8	39.2	37.8	20.1	3.5	29.6	0	0	0	1	1
Wyoming	2013	582122	23.65	62.8049	13.5451	2.27753	1.02607	1.64175	85.563	9.49165	52892	72817	10.9	4.7	1	0	0	58.9	58.6	6.53577	0.130328	13.4	27.8	20.6	37.6	36.1	16.7	#NULL!	21.5	0	0	0	1	1
Wyoming	2014	582531	23.7529	62.1782	14.069	2.30031	1.02655	1.52421	85.5227	9.62627	56710	59128	11.2	4.1	1	0	0	40.3	39	6.15778	0.121982	12	29.5	19.5	40.4	32.3	16.2	4.4	20.6	0	0	0	1	1
Wyoming	2015	585613	23.8296	61.6199	14.5506	2.29076	1.06453	1.45898	85.4534	9.73237	57107	64575	11.1	4.3	1	0	0	40.3	39	5.56776	0.118266	11.5	29	19.1	38.1	32	19.6	#NULL!	28	0	0	0	1	1
Wyoming	2016	584215	23.7481	61.1284	15.1235	2.28837	1.1073	1.45648	85.2708	9.87701	54617	60513	11.3	5.3	1	0	0	64.8033	59.5439	5.7946	0.177289	11.5	27.7	19	38.9	30.3	17.4	#NULL!	25.2	0	0	0	1	1
Wyoming	2017	578931	23.5272	60.6041	15.8687	2.2944	1.15575	1.47997	85.1172	9.95265	56377	60987	11.3	4.2	1	0	0	64.8033	59.5439	5.67227	0.217182	12.3	28.8	18.7	35.3	30.6	18.8	#NULL!	26.9	0	0	0	1	1
Wyoming	2018	577601	23.2927	60.169	16.5382	2.31094	1.20221	1.49636	84.9514	10.0391	60375	62539	11.1	3.9	1	0	0	52.1	47.4285	5.07793	0.216196	10.5	29	18.8	40.7	29.6	21.5	4.1	25.2	0	0	0	1	1
